# Supplementary material for: 5-Cyclo­hexyl-3-ethyl­sulfinyl-2-(3-fluoro­phen­yl)-1-benzo­furan
Source: Acta Crystallogr Sect E Struct Rep Online. 2013 Aug 23;69(Pt 9):o1462. doi: 10.1107/S1600536813023180 (PMC3884386; doi:10.1107/S1600536813023180)
Supplement: Supplementary file 1 [file e-69-o1462-sup1.cif]

##############################################################################
#                                                                            #
# This CIF contains the data in a paper accepted for publication in          #
# Acta Crystallographica Section E. It conforms to the requirements of       #
# Notes for Authors for Acta Crystallographica Section E, and has been       #
# peer reviewed under the auspices of the IUCr Commission on Journals.       #
#                                                                            #
# Full details of the Crystallographic Information File format               #
# are given in the paper "The Crystallographic Information File (CIF):       #
# a New Standard Archive File for Crystallography" by S. R. Hall, F. H.      #
# Allen and I. D. Brown [Acta Cryst. (1991), A47, 655-685].                  #
#                                                                            #
# The current version of the core CIF dictionary is obtainable from          #
# ftp://ftp.iucr.org/pub/cif_core.dic.                                       #
#                                                                            #
# Software is freely available for graphical display of the structure(s)     #
# in this CIF. For information consult the CIF software page                 #
# http://www.iucr.org/resources/cif/software.                                #
#                                                                            #
# This file may be used for bona fide research purposes within the           #
# scientific community so long as proper attribution is given to the journal # 
# article from which it was obtained.                                        #
#                                                                            #
##############################################################################
data_I
_audit_creation_method     'form.cif (version 2.0)'
_journal_data_validation_number     ?
_journal_date_recd_electronic     2013-08-13
_journal_date_accepted     2013-08-18
_journal_name_full     'Acta Crystallographica, Section E'
_journal_year     2013
_journal_volume     69
_journal_issue      9
_journal_page_first     o1462
_journal_page_last     o1462
_journal_paper_category     QO
_journal_paper_doi     10.1107/S1600536813023180
_journal_coeditor_code     SU2636
_publ_contact_author_name     'Prof. Uk Lee'
_publ_contact_author_address
;
Department of Chemistry, Pukyong National University, 599-1 Daeyeon 3-dong
Nam-gu, Busan 608-737, Republic of Korea
;
_publ_contact_author_email     'uklee@pknu.ac.kr'
_publ_contact_author_fax     '+82-51-629-5583'
_publ_contact_author_phone     '+82-51-629-5596'
_publ_section_title
;
5-Cyclohexyl-3-ethylsulfinyl-2-(3-fluorophenyl)-1-benzofuran
;
loop_
    _publ_author_name
    _publ_author_address
    'Choi, Hong Dae'
;
 Department of Chemistry, Dongeui University, San 24 Kaya-dong
 Busanjin-gu, Busan 614-714, Republic of Korea
;
    'Seo, Pil Ja'
;
 Department of Chemistry, Dongeui University, San 24 Kaya-dong
 Busanjin-gu, Busan 614-714, Republic of Korea
;
    'Lee, Uk'
;
 Department of Chemistry, Pukyong National University,
 599-1 Daeyeon 3-dong
 Nam-gu, Busan 608-737, Republic of Korea
;
_publ_section_synopsis     .
_chemical_name_systematic
;
5-Cyclohexyl-3-ethylsulfinyl-2-(3-fluorophenyl)-1-benzofuran
;
_chemical_name_common     ?
_chemical_formula_moiety     'C22 H23 F O2 S'
_chemical_formula_sum     'C22 H23 F O2 S'
_chemical_formula_iupac     'C22 H23 F O2 S'
_chemical_formula_weight     370.46
_chemical_melting_point_gt     417
_chemical_melting_point_lt     418
_symmetry_cell_setting     monoclinic
_symmetry_space_group_name_H-M     'C c'
_symmetry_space_group_name_Hall     'C -2yc'
loop_
    _symmetry_equiv_pos_as_xyz
    'x, y, z'
    'x, -y, z+1/2'
    'x+1/2, y+1/2, z'
    'x+1/2, -y+1/2, z+1/2'
_cell_length_a     15.1363(5)
_cell_length_b     15.9252(6)
_cell_length_c     10.6440(6)
_cell_angle_alpha     90.00
_cell_angle_beta     133.0530(10)
_cell_angle_gamma     90.00
_cell_volume     1874.83(14)
_cell_formula_units_Z     4
_cell_measurement_reflns_used     3291
_cell_measurement_theta_min     2.24
_cell_measurement_theta_max     27.17
_cell_measurement_temperature     173(2)
_exptl_crystal_description     'block'
_exptl_crystal_colour     'colourless'
_exptl_crystal_size_max     0.395
_exptl_crystal_size_mid     0.285
_exptl_crystal_size_min     0.189
_exptl_crystal_density_diffrn     1.312
_exptl_crystal_density_meas     ?
_exptl_crystal_density_method     'not measured'
_exptl_crystal_F_000     784
_exptl_absorpt_coefficient_mu     0.195
_exptl_absorpt_correction_type     multi-scan
_exptl_absorpt_process_details     '(SADABS; Bruker, 2009)'
_exptl_absorpt_correction_T_min     0.6338
_exptl_absorpt_correction_T_max     0.7457
_exptl_special_details     ?
_diffrn_ambient_temperature     173(2)
_diffrn_radiation_type     MoK\a
_diffrn_radiation_wavelength     0.71073
_diffrn_radiation_source     'rotating anode'
_diffrn_radiation_monochromator     'graphite multilayer'
_diffrn_measurement_device_type     'Bruker SMART APEXII CCD'
_diffrn_measurement_method     '\f and \w scans'
_diffrn_detector_area_resol_mean     10.0
_diffrn_reflns_number     8392
_diffrn_reflns_av_R_equivalents     0.0303
_diffrn_reflns_av_sigmaI/netI     0.0357
_diffrn_reflns_theta_min     2.24
_diffrn_reflns_theta_max     27.00
_diffrn_reflns_theta_full     27.00
_diffrn_measured_fraction_theta_max     0.999
_diffrn_measured_fraction_theta_full     0.999
_diffrn_reflns_limit_h_min     -17
_diffrn_reflns_limit_h_max     19
_diffrn_reflns_limit_k_min     -20
_diffrn_reflns_limit_k_max     20
_diffrn_reflns_limit_l_min     -12
_diffrn_reflns_limit_l_max     13
_diffrn_standards_number     0
_diffrn_standards_interval_count     ?
_diffrn_standards_interval_time     ?
_diffrn_standards_decay_%     ?
_refine_special_details
;
 Refinement of F^2^ against ALL reflections.  The weighted R-factor wR and
 goodness of fit S are based on F^2^, conventional R-factors R are based
 on F, with F set to zero for negative F^2^. The threshold expression of
 F^2^ > 2sigma(F^2^) is used only for calculating R-factors(gt) etc. and is
 not relevant to the choice of reflections for refinement.  R-factors based
 on F^2^ are statistically about twice as large as those based on F, and R-
 factors based on ALL data will be even larger.
;
_reflns_number_total     3085
_reflns_number_gt     2842
_reflns_threshold_expression     I>2\s(I)
_refine_ls_structure_factor_coef     Fsqd
_refine_ls_matrix_type     full
_refine_ls_R_factor_all     0.0367
_refine_ls_R_factor_gt     0.0321
_refine_ls_wR_factor_gt     0.0710
_refine_ls_wR_factor_ref     0.0742
_refine_ls_goodness_of_fit_ref     1.035
_refine_ls_restrained_S_all     1.035
_refine_ls_number_reflns     3085
_refine_ls_number_parameters     237
_refine_ls_number_restraints     2
_refine_ls_hydrogen_treatment     constr
_refine_ls_weighting_scheme     calc
_refine_ls_weighting_details
         'calc w=1/[\s^2^(Fo^2^)+(0.0331P)^2^+0.6340P] where P=(Fo^2^+2Fc^2^)/3'
_atom_sites_solution_hydrogens     difmap
_atom_sites_solution_primary     direct
_atom_sites_solution_secondary     difmap
_refine_ls_shift/su_max     0.001
_refine_ls_shift/su_mean     0.000
_refine_diff_density_max     0.167
_refine_diff_density_min     -0.216
_refine_ls_extinction_method     none
_refine_ls_extinction_coef     ?
_refine_ls_abs_structure_details     'Flack (1983), 1045 (51%) Friedel pairs'
_refine_ls_abs_structure_Flack     0.05(7)
loop_
    _atom_type_symbol
    _atom_type_description
    _atom_type_scat_dispersion_real
    _atom_type_scat_dispersion_imag
    _atom_type_scat_source
    'C' 'C' 0.0033 0.0016
                         'International Tables Vol C Tables 4.2.6.8 and 6.1.1.4'
    'H' 'H' 0.0000 0.0000
                         'International Tables Vol C Tables 4.2.6.8 and 6.1.1.4'
    'O' 'O' 0.0106 0.0060
                         'International Tables Vol C Tables 4.2.6.8 and 6.1.1.4'
    'F' 'F' 0.0171 0.0103
                         'International Tables Vol C Tables 4.2.6.8 and 6.1.1.4'
    'S' 'S' 0.1246 0.1234
                         'International Tables Vol C Tables 4.2.6.8 and 6.1.1.4'
_computing_data_collection     '<i>APEX2</i> (Bruker, 2009)'
_computing_cell_refinement     '<i>SAINT</i> (Bruker, 2009)'
_computing_data_reduction     '<i>SAINT</i> (Bruker, 2009)'
_computing_structure_solution     '<i>SHELXS97</i> (Sheldrick, 2008)'
_computing_structure_refinement     '<i>SHELXL97</i> (Sheldrick, 2008)'
_computing_molecular_graphics
;
<i>ORTEP-3 for Windows</i> (Farrugia, 2012) and <i>DIAMOND</i>
(Brandenburg,
1998)
;
_computing_publication_material     '<i>SHELXL97</i> (Sheldrick, 2008)'
loop_
    _atom_site_type_symbol
    _atom_site_label
    _atom_site_fract_x
    _atom_site_fract_y
    _atom_site_fract_z
    _atom_site_U_iso_or_equiv
    _atom_site_adp_type
    _atom_site_calc_flag
    _atom_site_refinement_flags
    _atom_site_occupancy
    _atom_site_symmetry_multiplicity
    _atom_site_disorder_assembly
    _atom_site_disorder_group
    S S1 0.58145(5) 0.71011(3) 0.55769(7) 0.02664(12) Uani d . 1 2 . .
    F F1 0.83575(15) 0.34959(9) 1.0261(2) 0.0578(4) Uani d . 1 2 . .
    O O1 0.60897(13) 0.48023(8) 0.44611(19) 0.0295(3) Uani d . 1 2 . .
    O O2 0.45182(14) 0.73581(10) 0.4371(2) 0.0398(4) Uani d . 1 2 . .
    C C1 0.58675(18) 0.61762(12) 0.4704(3) 0.0256(4) Uani d . 1 2 . .
    C C2 0.50850(19) 0.59876(12) 0.2895(3) 0.0264(4) Uani d . 1 2 . .
    C C3 0.42931(19) 0.64416(13) 0.1364(3) 0.0272(4) Uani d . 1 2 . .
    H H3 0.4163 0.7023 0.1383 0.033 Uiso calc R 1 2 . .
    C C4 0.36966(19) 0.60334(14) -0.0189(3) 0.0312(5) Uani d . 1 2 . .
    C C5 0.3890(2) 0.51695(14) -0.0187(3) 0.0333(5) Uani d . 1 2 . .
    H H5 0.3476 0.4894 -0.1254 0.040 Uiso calc R 1 2 . .
    C C6 0.4665(2) 0.47071(14) 0.1317(3) 0.0318(5) Uani d . 1 2 . .
    H H6 0.4784 0.4122 0.1306 0.038 Uiso calc R 1 2 . .
    C C7 0.52538(18) 0.51362(13) 0.2826(3) 0.0280(5) Uani d . 1 2 . .
    C C8 0.64494(19) 0.54532(13) 0.5576(3) 0.0276(4) Uani d . 1 2 . .
    C C9 0.2871(2) 0.65312(15) -0.1847(3) 0.0336(5) Uani d . 1 2 . .
    H H9 0.2812 0.7112 -0.1553 0.040 Uiso calc R 1 2 . .
    C C10 0.1585(2) 0.61773(18) -0.3167(3) 0.0428(6) Uani d . 1 2 . .
    H H10A 0.1236 0.6148 -0.2651 0.051 Uiso calc R 1 2 . .
    H H10B 0.1611 0.5601 -0.3488 0.051 Uiso calc R 1 2 . .
    C C11 0.0782(2) 0.6728(2) -0.4780(3) 0.0504(7) Uani d . 1 2 . .
    H H11A -0.0030 0.6471 -0.5636 0.061 Uiso calc R 1 2 . .
    H H11B 0.0688 0.7288 -0.4477 0.061 Uiso calc R 1 2 . .
    C C12 0.1316(2) 0.68312(19) -0.5568(3) 0.0516(7) Uani d . 1 2 . .
    H H12A 0.0810 0.7227 -0.6548 0.062 Uiso calc R 1 2 . .
    H H12B 0.1305 0.6282 -0.6015 0.062 Uiso calc R 1 2 . .
    C C13 0.2609(2) 0.71598(18) -0.4262(3) 0.0489(7) Uani d . 1 2 . .
    H H13A 0.2610 0.7741 -0.3931 0.059 Uiso calc R 1 2 . .
    H H13B 0.2952 0.7172 -0.4788 0.059 Uiso calc R 1 2 . .
    C C14 0.3392(2) 0.66032(16) -0.2663(3) 0.0399(6) Uani d . 1 2 . .
    H H14A 0.3452 0.6036 -0.2981 0.048 Uiso calc R 1 2 . .
    H H14B 0.4218 0.6841 -0.1814 0.048 Uiso calc R 1 2 . .
    C C15 0.73455(18) 0.52553(13) 0.7407(3) 0.0284(4) Uani d . 1 2 . .
    C C16 0.8090(2) 0.58784(14) 0.8612(3) 0.0367(5) Uani d . 1 2 . .
    H H16 0.8054 0.6430 0.8240 0.044 Uiso calc R 1 2 . .
    C C17 0.8882(2) 0.57015(16) 1.0350(3) 0.0449(6) Uani d . 1 2 . .
    H H17 0.9367 0.6138 1.1160 0.054 Uiso calc R 1 2 . .
    C C18 0.8980(2) 0.49001(16) 1.0925(3) 0.0430(6) Uani d . 1 2 . .
    H H18 0.9524 0.4775 1.2118 0.052 Uiso calc R 1 2 . .
    C C19 0.8258(2) 0.42899(14) 0.9703(3) 0.0388(6) Uani d . 1 2 . .
    C C20 0.7442(2) 0.44338(14) 0.7971(3) 0.0335(5) Uani d . 1 2 . .
    H H20 0.6957 0.3992 0.7174 0.040 Uiso calc R 1 2 . .
    C C21 0.6568(2) 0.78020(13) 0.5232(3) 0.0344(5) Uani d . 1 2 . .
    H H21A 0.7411 0.7613 0.5918 0.041 Uiso calc R 1 2 . .
    H H21B 0.6149 0.7796 0.4003 0.041 Uiso calc R 1 2 . .
    C C22 0.6564(3) 0.86840(15) 0.5760(4) 0.0450(6) Uani d . 1 2 . .
    H H22A 0.6982 0.8687 0.6977 0.067 Uiso calc R 1 2 . .
    H H22B 0.5728 0.8873 0.5062 0.067 Uiso calc R 1 2 . .
    H H22C 0.6981 0.9063 0.5581 0.067 Uiso calc R 1 2 . .
loop_
    _atom_site_aniso_label
    _atom_site_aniso_U_11
    _atom_site_aniso_U_22
    _atom_site_aniso_U_33
    _atom_site_aniso_U_12
    _atom_site_aniso_U_13
    _atom_site_aniso_U_23
    S1 0.0314(3) 0.0225(2) 0.0276(2) -0.0004(2) 0.0208(2) -0.0017(2)
    F1 0.0739(11) 0.0365(8) 0.0653(10) 0.0167(7) 0.0484(10) 0.0247(7)
    O1 0.0322(8) 0.0221(7) 0.0342(8) -0.0004(6) 0.0227(7) -0.0020(6)
    O2 0.0349(9) 0.0331(8) 0.0494(10) 0.0030(7) 0.0280(9) -0.0051(7)
    C1 0.0253(10) 0.0232(10) 0.0292(10) -0.0023(8) 0.0190(9) -0.0019(8)
    C2 0.0274(11) 0.0246(10) 0.0329(11) -0.0038(8) 0.0229(10) -0.0056(9)
    C3 0.0276(11) 0.0244(11) 0.0286(11) -0.0008(8) 0.0188(9) -0.0029(8)
    C4 0.0282(11) 0.0370(12) 0.0308(11) -0.0022(9) 0.0210(10) -0.0052(9)
    C5 0.0356(13) 0.0347(12) 0.0362(13) -0.0107(10) 0.0271(11) -0.0141(10)
    C6 0.0369(12) 0.0269(11) 0.0434(13) -0.0050(9) 0.0320(11) -0.0086(10)
    C7 0.0275(11) 0.0254(10) 0.0363(12) -0.0016(8) 0.0238(10) -0.0012(9)
    C8 0.0268(11) 0.0244(10) 0.0339(11) -0.0031(8) 0.0216(10) -0.0020(9)
    C9 0.0346(12) 0.0344(12) 0.0278(11) -0.0030(9) 0.0197(10) -0.0071(9)
    C10 0.0324(13) 0.0575(16) 0.0352(13) -0.0044(11) 0.0218(11) -0.0027(11)
    C11 0.0326(13) 0.0697(18) 0.0335(15) 0.0013(13) 0.0165(12) 0.0023(12)
    C12 0.0475(16) 0.0666(18) 0.0285(13) -0.0011(13) 0.0213(13) -0.0014(13)
    C13 0.0506(16) 0.0627(18) 0.0363(14) -0.0076(13) 0.0308(13) -0.0033(12)
    C14 0.0368(14) 0.0499(14) 0.0327(12) -0.0079(11) 0.0236(11) -0.0043(11)
    C15 0.0251(11) 0.0269(11) 0.0344(12) 0.0033(8) 0.0208(10) 0.0044(9)
    C16 0.0297(12) 0.0310(12) 0.0370(12) -0.0006(10) 0.0178(11) 0.0060(10)
    C17 0.0337(13) 0.0430(14) 0.0369(14) -0.0021(10) 0.0159(12) -0.0002(11)
    C18 0.0364(14) 0.0501(15) 0.0340(13) 0.0107(11) 0.0207(12) 0.0121(11)
    C19 0.0394(14) 0.0333(13) 0.0502(15) 0.0150(10) 0.0331(13) 0.0181(11)
    C20 0.0358(13) 0.0259(11) 0.0430(13) 0.0042(9) 0.0285(12) 0.0030(9)
    C21 0.0406(13) 0.0272(11) 0.0447(13) -0.0064(9) 0.0328(12) -0.0050(10)
    C22 0.0591(17) 0.0266(12) 0.0598(16) -0.0072(11) 0.0447(15) -0.0078(11)
_geom_special_details
;
 All esds (except the esd in the dihedral angle between two l.s. planes)
 are estimated using the full covariance matrix.  The cell esds are taken
 into account individually in the estimation of esds in distances, angles
 and torsion angles; correlations between esds in cell parameters are only
 used when they are defined by crystal symmetry.  An approximate (isotropic)
 treatment of cell esds is used for estimating esds involving l.s. planes.
;
loop_
    _geom_bond_atom_site_label_1
    _geom_bond_atom_site_label_2
    _geom_bond_site_symmetry_2
    _geom_bond_distance
    _geom_bond_publ_flag
    S1 O2 . 1.4920(16) ?
    S1 C1 . 1.772(2) ?
    S1 C21 . 1.804(2) ?
    F1 C19 . 1.361(3) ?
    O1 C8 . 1.377(2) ?
    O1 C7 . 1.381(3) ?
    C1 C8 . 1.359(3) ?
    C1 C2 . 1.445(3) ?
    C2 C7 . 1.391(3) ?
    C2 C3 . 1.396(3) ?
    C3 C4 . 1.390(3) ?
    C3 H3 . 0.9500 ?
    C4 C5 . 1.406(3) ?
    C4 C9 . 1.514(3) ?
    C5 C6 . 1.385(3) ?
    C5 H5 . 0.9500 ?
    C6 C7 . 1.373(3) ?
    C6 H6 . 0.9500 ?
    C8 C15 . 1.459(3) ?
    C9 C14 . 1.526(3) ?
    C9 C10 . 1.531(3) ?
    C9 H9 . 1.0000 ?
    C10 C11 . 1.531(4) ?
    C10 H10A . 0.9900 ?
    C10 H10B . 0.9900 ?
    C11 C12 . 1.519(4) ?
    C11 H11A . 0.9900 ?
    C11 H11B . 0.9900 ?
    C12 C13 . 1.524(4) ?
    C12 H12A . 0.9900 ?
    C12 H12B . 0.9900 ?
    C13 C14 . 1.527(4) ?
    C13 H13A . 0.9900 ?
    C13 H13B . 0.9900 ?
    C14 H14A . 0.9900 ?
    C14 H14B . 0.9900 ?
    C15 C16 . 1.388(3) ?
    C15 C20 . 1.405(3) ?
    C16 C17 . 1.382(3) ?
    C16 H16 . 0.9500 ?
    C17 C18 . 1.379(3) ?
    C17 H17 . 0.9500 ?
    C18 C19 . 1.375(4) ?
    C18 H18 . 0.9500 ?
    C19 C20 . 1.367(3) ?
    C20 H20 . 0.9500 ?
    C21 C22 . 1.514(3) ?
    C21 H21A . 0.9900 ?
    C21 H21B . 0.9900 ?
    C22 H22A . 0.9800 ?
    C22 H22B . 0.9800 ?
    C22 H22C . 0.9800 ?
loop_
    _geom_angle_atom_site_label_1
    _geom_angle_atom_site_label_2
    _geom_angle_atom_site_label_3
    _geom_angle_site_symmetry_1
    _geom_angle_site_symmetry_3
    _geom_angle
    _geom_angle_publ_flag
    O2 S1 C1 . . 106.30(10) ?
    O2 S1 C21 . . 107.36(11) ?
    C1 S1 C21 . . 98.42(10) ?
    C8 O1 C7 . . 106.23(15) ?
    C8 C1 C2 . . 107.06(18) ?
    C8 C1 S1 . . 125.93(17) ?
    C2 C1 S1 . . 125.60(16) ?
    C7 C2 C3 . . 119.02(19) ?
    C7 C2 C1 . . 105.08(18) ?
    C3 C2 C1 . . 135.88(18) ?
    C4 C3 C2 . . 119.28(19) ?
    C4 C3 H3 . . 120.4 ?
    C2 C3 H3 . . 120.4 ?
    C3 C4 C5 . . 119.4(2) ?
    C3 C4 C9 . . 119.34(19) ?
    C5 C4 C9 . . 121.28(19) ?
    C6 C5 C4 . . 122.20(19) ?
    C6 C5 H5 . . 118.9 ?
    C4 C5 H5 . . 118.9 ?
    C7 C6 C5 . . 116.7(2) ?
    C7 C6 H6 . . 121.7 ?
    C5 C6 H6 . . 121.7 ?
    C6 C7 O1 . . 125.95(18) ?
    C6 C7 C2 . . 123.4(2) ?
    O1 C7 C2 . . 110.60(17) ?
    C1 C8 O1 . . 111.02(19) ?
    C1 C8 C15 . . 132.3(2) ?
    O1 C8 C15 . . 116.66(18) ?
    C4 C9 C14 . . 111.50(19) ?
    C4 C9 C10 . . 113.44(19) ?
    C14 C9 C10 . . 109.39(18) ?
    C4 C9 H9 . . 107.4 ?
    C14 C9 H9 . . 107.4 ?
    C10 C9 H9 . . 107.4 ?
    C9 C10 C11 . . 110.9(2) ?
    C9 C10 H10A . . 109.5 ?
    C11 C10 H10A . . 109.5 ?
    C9 C10 H10B . . 109.5 ?
    C11 C10 H10B . . 109.5 ?
    H10A C10 H10B . . 108.0 ?
    C12 C11 C10 . . 111.5(2) ?
    C12 C11 H11A . . 109.3 ?
    C10 C11 H11A . . 109.3 ?
    C12 C11 H11B . . 109.3 ?
    C10 C11 H11B . . 109.3 ?
    H11A C11 H11B . . 108.0 ?
    C11 C12 C13 . . 111.7(2) ?
    C11 C12 H12A . . 109.3 ?
    C13 C12 H12A . . 109.3 ?
    C11 C12 H12B . . 109.3 ?
    C13 C12 H12B . . 109.3 ?
    H12A C12 H12B . . 107.9 ?
    C12 C13 C14 . . 110.7(2) ?
    C12 C13 H13A . . 109.5 ?
    C14 C13 H13A . . 109.5 ?
    C12 C13 H13B . . 109.5 ?
    C14 C13 H13B . . 109.5 ?
    H13A C13 H13B . . 108.1 ?
    C9 C14 C13 . . 111.6(2) ?
    C9 C14 H14A . . 109.3 ?
    C13 C14 H14A . . 109.3 ?
    C9 C14 H14B . . 109.3 ?
    C13 C14 H14B . . 109.3 ?
    H14A C14 H14B . . 108.0 ?
    C16 C15 C20 . . 119.3(2) ?
    C16 C15 C8 . . 120.53(19) ?
    C20 C15 C8 . . 120.2(2) ?
    C17 C16 C15 . . 120.4(2) ?
    C17 C16 H16 . . 119.8 ?
    C15 C16 H16 . . 119.8 ?
    C18 C17 C16 . . 121.0(2) ?
    C18 C17 H17 . . 119.5 ?
    C16 C17 H17 . . 119.5 ?
    C19 C18 C17 . . 117.3(2) ?
    C19 C18 H18 . . 121.3 ?
    C17 C18 H18 . . 121.3 ?
    F1 C19 C20 . . 118.3(2) ?
    F1 C19 C18 . . 117.6(2) ?
    C20 C19 C18 . . 124.1(2) ?
    C19 C20 C15 . . 117.8(2) ?
    C19 C20 H20 . . 121.1 ?
    C15 C20 H20 . . 121.1 ?
    C22 C21 S1 . . 109.59(16) ?
    C22 C21 H21A . . 109.8 ?
    S1 C21 H21A . . 109.8 ?
    C22 C21 H21B . . 109.8 ?
    S1 C21 H21B . . 109.8 ?
    H21A C21 H21B . . 108.2 ?
    C21 C22 H22A . . 109.5 ?
    C21 C22 H22B . . 109.5 ?
    H22A C22 H22B . . 109.5 ?
    C21 C22 H22C . . 109.5 ?
    H22A C22 H22C . . 109.5 ?
    H22B C22 H22C . . 109.5 ?
loop_
    _geom_torsion_atom_site_label_1
    _geom_torsion_atom_site_label_2
    _geom_torsion_atom_site_label_3
    _geom_torsion_atom_site_label_4
    _geom_torsion_site_symmetry_1
    _geom_torsion_site_symmetry_2
    _geom_torsion_site_symmetry_3
    _geom_torsion_site_symmetry_4
    _geom_torsion
    _geom_torsion_publ_flag
    O2 S1 C1 C8 . . . . -131.38(19) ?
    C21 S1 C1 C8 . . . . 117.7(2) ?
    O2 S1 C1 C2 . . . . 33.2(2) ?
    C21 S1 C1 C2 . . . . -77.72(19) ?
    C8 C1 C2 C7 . . . . 0.9(2) ?
    S1 C1 C2 C7 . . . . -166.14(15) ?
    C8 C1 C2 C3 . . . . -177.8(2) ?
    S1 C1 C2 C3 . . . . 15.2(4) ?
    C7 C2 C3 C4 . . . . -0.2(3) ?
    C1 C2 C3 C4 . . . . 178.4(2) ?
    C2 C3 C4 C5 . . . . 0.8(3) ?
    C2 C3 C4 C9 . . . . -177.90(19) ?
    C3 C4 C5 C6 . . . . -0.4(3) ?
    C9 C4 C5 C6 . . . . 178.3(2) ?
    C4 C5 C6 C7 . . . . -0.8(3) ?
    C5 C6 C7 O1 . . . . -177.80(19) ?
    C5 C6 C7 C2 . . . . 1.5(3) ?
    C8 O1 C7 C6 . . . . 179.5(2) ?
    C8 O1 C7 C2 . . . . 0.2(2) ?
    C3 C2 C7 C6 . . . . -1.0(3) ?
    C1 C2 C7 C6 . . . . 179.99(19) ?
    C3 C2 C7 O1 . . . . 178.33(18) ?
    C1 C2 C7 O1 . . . . -0.6(2) ?
    C2 C1 C8 O1 . . . . -0.8(2) ?
    S1 C1 C8 O1 . . . . 166.15(14) ?
    C2 C1 C8 C15 . . . . 179.5(2) ?
    S1 C1 C8 C15 . . . . -13.5(4) ?
    C7 O1 C8 C1 . . . . 0.4(2) ?
    C7 O1 C8 C15 . . . . -179.85(17) ?
    C3 C4 C9 C14 . . . . 111.2(2) ?
    C5 C4 C9 C14 . . . . -67.5(3) ?
    C3 C4 C9 C10 . . . . -124.7(2) ?
    C5 C4 C9 C10 . . . . 56.6(3) ?
    C4 C9 C10 C11 . . . . 177.6(2) ?
    C14 C9 C10 C11 . . . . -57.3(3) ?
    C9 C10 C11 C12 . . . . 56.1(3) ?
    C10 C11 C12 C13 . . . . -54.4(3) ?
    C11 C12 C13 C14 . . . . 54.2(3) ?
    C4 C9 C14 C13 . . . . -175.7(2) ?
    C10 C9 C14 C13 . . . . 58.0(3) ?
    C12 C13 C14 C9 . . . . -56.6(3) ?
    C1 C8 C15 C16 . . . . -24.8(4) ?
    O1 C8 C15 C16 . . . . 155.5(2) ?
    C1 C8 C15 C20 . . . . 153.6(2) ?
    O1 C8 C15 C20 . . . . -26.1(3) ?
    C20 C15 C16 C17 . . . . -2.7(3) ?
    C8 C15 C16 C17 . . . . 175.7(2) ?
    C15 C16 C17 C18 . . . . 2.1(4) ?
    C16 C17 C18 C19 . . . . -0.1(4) ?
    C17 C18 C19 F1 . . . . 179.4(2) ?
    C17 C18 C19 C20 . . . . -1.2(4) ?
    F1 C19 C20 C15 . . . . 179.94(19) ?
    C18 C19 C20 C15 . . . . 0.6(3) ?
    C16 C15 C20 C19 . . . . 1.4(3) ?
    C8 C15 C20 C19 . . . . -177.0(2) ?
    O2 S1 C21 C22 . . . . 65.6(2) ?
    C1 S1 C21 C22 . . . . 175.71(18) ?
loop_
    _geom_hbond_atom_site_label_D
    _geom_hbond_atom_site_label_H
    _geom_hbond_atom_site_label_A
    _geom_hbond_site_symmetry_A
    _geom_hbond_distance_DH
    _geom_hbond_distance_HA
    _geom_hbond_distance_DA
    _geom_hbond_angle_DHA
    C16 H16 O2 4_565 0.95 2.54 3.291(3) 136
    C3 H3 F1 3_454 0.95 2.54 3.438(3) 159
_iucr_refine_instructions_details
;
TITL 1188 IN CC
CELL  0.71073 15.13630 15.92520 10.64400 90.00000 133.05299 90.00000
ZERR 4  0.00050  0.00060  0.00060  0.00000  0.00100  0.00000
LATT -7
SYMM X, -Y, Z+ 0.50000
SFAC C H O F S
UNIT 88 92 8 4 4
TEMP -100
PLAN 30
FMAP 2
L.S. 15
ACTA
OMIT -3 54
CONF
MPLA 9 C1 C2 C3 C4 C5 C6 C7 O1 C8
MPLA 6 C15 C16 C17 C18 C19 C20
BOND $H
EQIV $1 0.5+X, 1.5-Y, 0.5+Z
HTAB C16 O2_$1
TWIN
BOND
WGHT    0.033100    0.634000
BASF   0.04697
FVAR       0.12187
S1    5    0.581447    0.710113    0.557685    11.00000    0.03141    0.02246 =
         0.02760   -0.00167    0.02075   -0.00044
F1    4    0.835750    0.349591    1.026131    11.00000    0.07390    0.03647 =
         0.06526    0.02467    0.04842    0.01672
O1    3    0.608973    0.480229    0.446106    11.00000    0.03219    0.02215 =
         0.03417   -0.00195    0.02266   -0.00039
O2    3    0.451824    0.735810    0.437123    11.00000    0.03495    0.03307 =
         0.04944   -0.00513    0.02799    0.00296
C1    1    0.586754    0.617620    0.470449    11.00000    0.02533    0.02319 =
         0.02921   -0.00194    0.01899   -0.00229
C2    1    0.508501    0.598762    0.289506    11.00000    0.02741    0.02461 =
         0.03290   -0.00560    0.02287   -0.00381
C3    1    0.429310    0.644156    0.136365    11.00000    0.02759    0.02441 =
         0.02865   -0.00295    0.01885   -0.00084
AFIX  43
H3    2    0.416334    0.702326    0.138252    11.00000   -1.20000
AFIX   0
C4    1    0.369663    0.603337   -0.018873    11.00000    0.02817    0.03700 =
         0.03079   -0.00521    0.02105   -0.00220
C5    1    0.389042    0.516955   -0.018707    11.00000    0.03556    0.03468 =
         0.03620   -0.01410    0.02706   -0.01069
AFIX  43
H5    2    0.347579    0.489401   -0.125368    11.00000   -1.20000
AFIX   0
C6    1    0.466548    0.470710    0.131741    11.00000    0.03692    0.02690 =
         0.04340   -0.00858    0.03202   -0.00504
AFIX  43
H6    2    0.478410    0.412233    0.130641    11.00000   -1.20000
AFIX   0
C7    1    0.525384    0.513615    0.282561    11.00000    0.02754    0.02539 =
         0.03626   -0.00119    0.02378   -0.00164
C8    1    0.644942    0.545318    0.557602    11.00000    0.02680    0.02444 =
         0.03387   -0.00202    0.02165   -0.00306
C9    1    0.287067    0.653121   -0.184654    11.00000    0.03456    0.03437 =
         0.02779   -0.00713    0.01970   -0.00304
AFIX  13
H9    2    0.281203    0.711239   -0.155297    11.00000   -1.20000
AFIX   0
C10   1    0.158511    0.617732   -0.316722    11.00000    0.03235    0.05753 =
         0.03523   -0.00268    0.02176   -0.00437
AFIX  23
H10A  2    0.123589    0.614810   -0.265097    11.00000   -1.20000
H10B  2    0.161126    0.560054   -0.348776    11.00000   -1.20000
AFIX   0
C11   1    0.078192    0.672823   -0.478012    11.00000    0.03263    0.06965 =
         0.03354    0.00226    0.01653    0.00127
AFIX  23
H11A  2   -0.003018    0.647074   -0.563592    11.00000   -1.20000
H11B  2    0.068834    0.728765   -0.447715    11.00000   -1.20000
AFIX   0
C12   1    0.131575    0.683115   -0.556791    11.00000    0.04752    0.06664 =
         0.02853   -0.00135    0.02127   -0.00113
AFIX  23
H12A  2    0.081014    0.722655   -0.654771    11.00000   -1.20000
H12B  2    0.130549    0.628239   -0.601475    11.00000   -1.20000
AFIX   0
C13   1    0.260940    0.715977   -0.426223    11.00000    0.05065    0.06267 =
         0.03625   -0.00329    0.03077   -0.00757
AFIX  23
H13A  2    0.261011    0.774079   -0.393081    11.00000   -1.20000
H13B  2    0.295228    0.717160   -0.478834    11.00000   -1.20000
AFIX   0
C14   1    0.339224    0.660320   -0.266306    11.00000    0.03680    0.04992 =
         0.03274   -0.00432    0.02361   -0.00791
AFIX  23
H14A  2    0.345219    0.603629   -0.298141    11.00000   -1.20000
H14B  2    0.421779    0.684133   -0.181416    11.00000   -1.20000
AFIX   0
C15   1    0.734551    0.525528    0.740712    11.00000    0.02509    0.02688 =
         0.03441    0.00441    0.02076    0.00335
C16   1    0.808962    0.587839    0.861188    11.00000    0.02970    0.03095 =
         0.03696    0.00598    0.01784   -0.00057
AFIX  43
H16   2    0.805423    0.643003    0.823983    11.00000   -1.20000
AFIX   0
C17   1    0.888208    0.570149    1.035010    11.00000    0.03366    0.04300 =
         0.03690   -0.00017    0.01587   -0.00211
AFIX  43
H17   2    0.936659    0.613849    1.116050    11.00000   -1.20000
AFIX   0
C18   1    0.897971    0.490013    1.092510    11.00000    0.03639    0.05006 =
         0.03396    0.01209    0.02071    0.01068
AFIX  43
H18   2    0.952392    0.477473    1.211794    11.00000   -1.20000
AFIX   0
C19   1    0.825774    0.428994    0.970251    11.00000    0.03936    0.03327 =
         0.05020    0.01814    0.03308    0.01501
C20   1    0.744247    0.443377    0.797064    11.00000    0.03582    0.02594 =
         0.04298    0.00300    0.02851    0.00419
AFIX  43
H20   2    0.695703    0.399241    0.717368    11.00000   -1.20000
AFIX   0
C21   1    0.656837    0.780205    0.523202    11.00000    0.04062    0.02721 =
         0.04472   -0.00503    0.03275   -0.00645
AFIX  23
H21A  2    0.741147    0.761309    0.591773    11.00000   -1.20000
H21B  2    0.614854    0.779578    0.400305    11.00000   -1.20000
AFIX   0
C22   1    0.656444    0.868401    0.575976    11.00000    0.05911    0.02661 =
         0.05975   -0.00776    0.04470   -0.00719
AFIX 137
H22A  2    0.698180    0.868739    0.697709    11.00000   -1.50000
H22B  2    0.572822    0.887257    0.506230    11.00000   -1.50000
H22C  2    0.698074    0.906287    0.558145    11.00000   -1.50000
HKLF 4
REM  1188 IN CC
REM R1 =  0.0321 for   2842 Fo > 4sig(Fo)  and  0.0367 for all   3085 data
REM    237 parameters refined using      2 restraints
END
WGHT      0.0331      0.6340
REM Highest difference peak  0.167,  deepest hole -0.216,  1-sigma level  0.039
Q1    1   0.6211  0.6884  0.6670  11.00000  0.05    0.17
Q2    1   0.5770  0.6310  0.3864  11.00000  0.05    0.17
Q3    1   0.5131  0.7153  0.5629  11.00000  0.05    0.15
Q4    1   0.6104  0.6730  0.7548  11.00000  0.05    0.15
Q5    1   0.5176  0.7362  0.4453  11.00000  0.05    0.14
Q6    1   0.1119  0.5642 -0.3016  11.00000  0.05    0.14
Q7    1   0.3681  0.6215  0.0467  11.00000  0.05    0.13
Q8    1   0.9667  0.3814  1.2450  11.00000  0.05    0.13
Q9    1   0.5462  0.6830  0.4604  11.00000  0.05    0.13
Q10   1   0.0237  0.5110 -0.4160  11.00000  0.05    0.13
Q11   1   0.7321  0.9617  0.4508  11.00000  0.05    0.13
Q12   1   0.5283  0.5639  0.2829  11.00000  0.05    0.13
Q13   1   0.3993  0.7314  0.4752  11.00000  0.05    0.13
Q14   1   0.6287  0.7378  0.5320  11.00000  0.05    0.13
Q15   1   0.5413  0.4924  0.1290  11.00000  0.05    0.13
Q16   1   0.4091  0.5103 -0.1688  11.00000  0.05    0.12
Q17   1   0.9455  0.4282  1.3201  11.00000  0.05    0.12
Q18   1   0.6689  0.9997  0.4215  11.00000  0.05    0.12
Q19   1   0.3463  0.4506 -0.1945  11.00000  0.05    0.12
Q20   1   0.2952  0.6820 -0.3481  11.00000  0.05    0.12
Q21   1   0.9210  0.5075  1.3165  11.00000  0.05    0.12
Q22   1   0.1780  0.8637 -0.6061  11.00000  0.05    0.12
Q23   1   0.5994  0.6366  0.2850  11.00000  0.05    0.12
Q24   1   0.6487  0.7308  0.6747  11.00000  0.05    0.12
Q25   1   0.6468  0.3978  0.7651  11.00000  0.05    0.12
Q26   1   0.5733  0.3618  0.6711  11.00000  0.05    0.12
Q27   1   0.5396  0.9683  0.5197  11.00000  0.05    0.12
Q28   1   0.3174  0.4891 -0.3203  11.00000  0.05    0.12
Q29   1   0.4363  0.7142  0.3201  11.00000  0.05    0.12
Q30   1  -0.0754  0.6575 -0.5711  11.00000  0.05    0.11
;
