# Supplementary material for: 5-Cyclo­hexyl-3-ethyl­sulfinyl-2-(3-fluoro­phen­yl)-1-benzo­furan
Source: Acta Crystallogr Sect E Struct Rep Online. 2013 Aug 23;69(Pt 9):o1462. doi: 10.1107/S1600536813023180 (PMC3884386; doi:10.1107/S1600536813023180)
Supplement: Supplementary file 2 [file e-69-o1462-Isup2.hkl]

# 
# h,k,l, Fc-squared, Fo-squared, sigma(Fo-squared) and status flag 
# 
data_I
_shelx_title ' 1188 IN CC' 
_shelx_refln_list_code          4 
_shelx_F_calc_maximum      280.39 
_exptl_crystal_F_000       784.00 
_reflns_d_resolution_high  0.7828 
 
loop_ 
 _symmetry_equiv_pos_as_xyz 
 'x, y, z' 
 'x, -y, z+1/2' 
 'x+1/2, y+1/2, z' 
 'x+1/2, -y+1/2, z+1/2' 
 
_cell_length_a    15.1363 
_cell_length_b    15.9252 
_cell_length_c    10.6440 
_cell_angle_alpha  90.000 
_cell_angle_beta  133.053 
_cell_angle_gamma  90.000 
 
_shelx_F_squared_multiplier     1.000 
 
loop_ 
 _refln_index_h 
 _refln_index_k 
 _refln_index_l 
 _refln_F_squared_calc 
 _refln_F_squared_meas 
 _refln_F_squared_sigma 
 _refln_observed_status 
  16   4 -12        8.02        1.58      7.72 o 
  17   5 -12       80.73       99.56     22.89 o 
  16   6 -12       23.25       47.80     20.20 o 
  17   1 -11      278.66      296.24     26.26 o 
  14   2 -11      170.21      164.95     18.85 o 
  16   2 -11      145.74      136.00     18.18 o 
  18   2 -11      143.45      138.02     20.87 o 
  15   3 -11       48.38       53.92     10.82 o 
  17   3 -11        7.82       17.51     10.77 o 
  16   4 -11      100.47      104.80     14.32 o 
  18   4 -11      103.05      121.86     20.87 o 
  15   5 -11       42.83       61.94     20.20 o 
  17   5 -11       23.45       11.59      9.51 o 
  16   6 -11      148.35      182.12     18.55 o 
  15   7 -11       60.52       71.37     21.54 o 
  17   7 -11       74.30       41.07     13.44 o 
  16   8 -11      602.27      642.97     55.88 o 
  15   9 -11      226.95      191.88     32.32 o 
  14  10 -11       46.62       21.54     16.83 o 
  12   0 -10      365.25      372.32     22.89 o 
  14   0 -10      741.37      768.00     28.31 o 
  16   0 -10      159.64      156.20     19.52 o 
  18   0 -10      491.28      504.28     35.01 o 
  13   1 -10      269.19      247.09     20.20 o 
  15   1 -10       71.08       57.27     12.12 o 
  17   1 -10        4.85        2.57      6.41 o 
  19   1 -10       26.78       33.20      9.75 o 
  14   2 -10       87.69       94.81     16.50 o 
  16   2 -10      337.23      352.12     28.28 o 
  18   2 -10      216.14      198.62     24.24 o 
  15   3 -10      315.98      273.27     19.57 o 
  17   3 -10       42.34       31.64     12.79 o 
  19   3 -10       23.28       60.59     17.51 o 
  14   4 -10      210.92      232.28     27.60 o 
  16   4 -10       31.24       30.59     15.15 o 
  18   4 -10       40.76       38.38     14.81 o 
  15   5 -10      398.09      422.10     24.75 o 
  17   5 -10      128.81       94.55     15.29 o 
  14   6 -10       81.66       82.81     20.20 o 
  16   6 -10      108.70      142.60     43.09 o 
  18   6 -10        9.23       18.75     12.79 o 
  15   7 -10      213.35      249.78     35.01 o 
  17   7 -10      467.55      462.62     46.79 o 
  14   8 -10        6.53      -13.47     10.77 o 
  16   8 -10       91.76       95.02     16.07 o 
  13   9 -10      177.04      183.80     28.95 o 
  15   9 -10       29.00       32.99     19.52 o 
  14  10 -10       76.40       44.44     19.52 o 
  16  10 -10       43.61       43.40     13.56 o 
  13  11 -10        6.54        0.00     13.47 o 
  15  11 -10      313.43      296.24     43.09 o 
  12  12 -10      277.04      288.83     37.03 o 
  14  12 -10      202.05      183.80     35.68 o 
  11   1  -9      803.03      778.97     32.99 o 
  13   1  -9       90.85       88.47      7.31 o 
  15   1  -9      310.04      338.48     15.90 o 
  17   1  -9      194.56      186.19     15.94 o 
  19   1  -9      200.81      215.78     34.67 o 
  10   2  -9      535.21      480.72     19.52 o 
  12   2  -9      155.82      193.23     16.16 o 
  14   2  -9       71.65       70.56      8.44 o 
  16   2  -9      204.95      195.30     13.59 o 
  18   2  -9      401.24      366.12     22.36 o 
  11   3  -9      123.62      117.15      7.41 o 
  13   3  -9      353.56      360.25     19.55 o 
  15   3  -9      314.29      344.63     16.61 o 
  17   3  -9       26.48       13.74      6.76 o 
  19   3  -9      106.45       93.47     13.81 o 
  14   4  -9      251.90      279.38     26.59 o 
  16   4  -9       97.16       97.25     14.37 o 
  18   4  -9      220.30      196.60     26.26 o 
  13   5  -9        1.38       -2.69      9.43 o 
  15   5  -9       10.81       10.85      7.95 o 
  17   5  -9      243.58      241.52     43.43 o 
  14   6  -9      245.70      249.11     32.32 o 
  16   6  -9      466.81      483.45     28.77 o 
  18   6  -9      220.55      239.56     32.65 o 
  13   7  -9      500.74      502.26     40.40 o 
  15   7  -9       91.25       62.96     13.15 o 
  17   7  -9       39.09       18.87     10.81 o 
  14   8  -9      663.75      651.05     52.52 o 
  16   8  -9      316.04      331.15     26.15 o 
  13   9  -9      412.25      412.72     41.07 o 
  15   9  -9       84.10      107.90     16.81 o 
  17   9  -9        5.17       -5.13      9.19 o 
  12  10  -9      743.35      745.98     52.52 o 
  14  10  -9      129.73      129.94     30.30 o 
  16  10  -9      179.98      233.71     24.03 o 
  13  11  -9      168.04      234.30     35.01 o 
  15  11  -9      126.30      125.90     33.66 o 
  12  12  -9      210.25      220.83     33.66 o 
  14  12  -9       20.77       13.47     18.18 o 
  11  13  -9      222.04      265.27     34.34 o 
  13  13  -9      181.90      154.85     32.99 o 
  12  14  -9       19.73       40.40     20.87 o 
  12   0  -8      486.16      535.68     34.67 o 
  14   0  -8      831.10      837.71     90.55 o 
  16   0  -8      396.89      372.99     28.28 o 
  18   0  -8      129.22      104.36     19.52 o 
  11   1  -8      229.17      222.10     12.13 o 
  13   1  -8       36.02       27.06      5.02 o 
  15   1  -8       32.77       24.60      6.41 o 
  17   1  -8       67.51       52.18     10.47 o 
  19   1  -8       39.10       37.37     10.47 o 
   8   2  -8     1148.76     1173.51     35.01 o 
  10   2  -8      345.34      336.27     10.46 o 
  12   2  -8      276.89      279.05     10.83 o 
  14   2  -8      256.99      259.12     17.79 o 
  16   2  -8      244.23      282.72     26.51 o 
  18   2  -8      288.93      269.82     25.25 o 
   9   3  -8      224.40      218.81     13.47 o 
  11   3  -8      740.17      722.80     38.04 o 
  13   3  -8       17.28       15.30      6.71 o 
  15   3  -8      599.64      650.34     29.84 o 
  17   3  -8      554.97      488.82     22.14 o 
  19   3  -8      130.48      134.15     17.17 o 
  10   4  -8      220.88      224.87     12.79 o 
  12   4  -8      273.91      267.06     24.24 o 
  14   4  -8      151.94      149.89     11.41 o 
  16   4  -8       61.78       60.01      9.55 o 
  18   4  -8      308.43      244.45     38.04 o 
  13   5  -8      287.60      318.39     20.38 o 
  15   5  -8      272.87      290.26     17.47 o 
  17   5  -8      401.20      359.85     19.46 o 
  12   6  -8      467.36      450.42     35.68 o 
  14   6  -8        5.41        8.08      7.44 o 
  16   6  -8       73.37       52.86     18.51 o 
  18   6  -8      303.06      248.31     34.67 o 
  13   7  -8      991.82     1003.85     61.94 o 
  15   7  -8      568.95      574.22     68.34 o 
  17   7  -8      271.49      244.33     23.64 o 
  12   8  -8      265.88      255.17     30.30 o 
  14   8  -8        0.34       12.12      7.34 o 
  16   8  -8       22.23       14.26     21.21 o 
  11   9  -8      450.00      410.70     37.03 o 
  13   9  -8       76.80       91.56     24.91 o 
  15   9  -8      110.17      136.52     18.05 o 
  17   9  -8      106.68       98.35     18.15 o 
  12  10  -8      463.56      420.12     41.07 o 
  14  10  -8       34.16        4.04     18.18 o 
  16  10  -8       47.22       33.37     19.86 o 
  11  11  -8      142.22      162.93     26.93 o 
  13  11  -8        3.11       -6.73     13.47 o 
  15  11  -8      125.18      137.44     38.71 o 
  10  12  -8      213.83      207.37     28.95 o 
  12  12  -8      948.58      985.67     66.65 o 
  14  12  -8      206.97      222.85     40.40 o 
  11  13  -8       61.45       63.29     21.54 o 
  13  13  -8       97.08       71.37     27.60 o 
  10  14  -8      511.07      481.39     45.78 o 
  12  14  -8       27.88       21.54     20.20 o 
   9  15  -8      313.53      343.37     39.05 o 
  11  15  -8       52.97       42.74     14.95 o 
   8  16  -8       45.01       42.82     14.37 o 
  10  16  -8      259.30      271.33     35.01 o 
   7   1  -7     1601.18     1462.35     43.09 o 
   9   1  -7      440.85      431.57     21.54 o 
  11   1  -7      567.93      587.48     15.33 o 
  13   1  -7      676.26      659.00     24.20 o 
  15   1  -7      837.22      887.83     27.62 o 
  17   1  -7       50.00       39.61     10.16 o 
   6   2  -7       48.40       51.17      6.06 o 
   8   2  -7       25.05       11.45      4.71 o 
  10   2  -7      185.49      188.52     14.14 o 
  12   2  -7       32.16       45.44      7.39 o 
  14   2  -7      798.59      746.30     31.81 o 
  16   2  -7      220.08      152.98     13.00 o 
  18   2  -7       16.75        4.65      7.28 o 
   5   3  -7      276.05      251.80     14.81 o 
   7   3  -7     2096.91     1997.60     58.57 o 
   9   3  -7     2411.67     2364.36     48.08 o 
  11   3  -7      562.09      588.12     17.65 o 
  13   3  -7      981.29      939.76     26.39 o 
  15   3  -7       86.16       92.61     10.10 o 
  17   3  -7      115.76      113.21     12.19 o 
   4   4  -7     1422.32     1343.85     47.13 o 
   6   4  -7     2656.87     2703.86     78.10 o 
   8   4  -7     1820.37     1883.14     51.17 o 
  10   4  -7      117.55      119.07     14.14 o 
  12   4  -7     1142.69     1127.42     28.48 o 
  14   4  -7       60.68       49.14      8.07 o 
  16   4  -7      299.30      285.53     17.14 o 
  18   4  -7      101.62      120.71     23.69 o 
   5   5  -7      443.80      454.46     22.22 o 
   9   5  -7      645.19      603.92     26.26 o 
  11   5  -7      367.49      374.21     17.19 o 
  13   5  -7      389.84      387.06     16.75 o 
  15   5  -7      229.07      263.70     15.54 o 
  17   5  -7       64.73       59.06     10.15 o 
  12   6  -7      197.29      232.79     29.62 o 
  14   6  -7      601.08      615.82     22.20 o 
  16   6  -7      703.08      658.13     25.60 o 
  18   6  -7      162.44      183.23     16.01 o 
  11   7  -7      119.60      125.90     21.54 o 
  13   7  -7      153.74      156.92     11.35 o 
  15   7  -7      110.38      108.44     11.39 o 
  17   7  -7       58.28       53.71     11.46 o 
  10   8  -7     1335.04     1170.82     59.92 o 
  12   8  -7      295.70      253.82     32.32 o 
  14   8  -7      282.73      315.06     35.68 o 
  16   8  -7       79.31       84.51     16.30 o 
  11   9  -7      362.50      351.45     35.68 o 
  13   9  -7      223.04      297.59     39.05 o 
  15   9  -7      153.28      130.98     18.18 o 
  17   9  -7       45.49       35.08     30.63 o 
  10  10  -7       33.32       31.64     14.14 o 
  12  10  -7       91.24      110.42     26.26 o 
  14  10  -7      151.30      171.12     19.66 o 
  16  10  -7      268.02      216.10     24.91 o 
   9  11  -7      645.39      711.65     47.13 o 
  11  11  -7       29.23       53.19     19.52 o 
  13  11  -7      174.93      202.65     35.68 o 
  15  11  -7      321.99      329.36     42.75 o 
  10  12  -7      169.45      204.00     29.62 o 
  12  12  -7       72.26       56.55     24.24 o 
  14  12  -7       23.64        7.44      9.27 o 
   9  13  -7      288.42      304.99     34.34 o 
  11  13  -7      275.98      277.44     23.76 o 
  13  13  -7      282.30      243.05     43.09 o 
   8  14  -7      246.21      284.79     33.66 o 
  10  14  -7      237.92      245.24     34.67 o 
  12  14  -7      120.24      129.27     33.66 o 
  14  14  -7       17.09       31.64     16.16 o 
   9  15  -7       45.92        5.16      9.96 o 
  11  15  -7      694.25      636.24     60.59 o 
   2  16  -7        6.26        0.67     16.16 o 
   4  16  -7      123.24      140.71     30.30 o 
   6  16  -7       99.90      138.69     27.60 o 
   8  16  -7       50.71       37.70     12.85 o 
  10  16  -7      182.85      224.94     54.53 o 
   5  17  -7       44.30       34.34     19.52 o 
   7  17  -7       92.31      101.00     18.57 o 
   9  17  -7      148.44      163.69     23.06 o 
  10   0  -6      373.53      390.61     16.48 o 
  12   0  -6     2928.82     3072.43    112.44 o 
  14   0  -6      473.11      522.03     25.02 o 
  16   0  -6      215.58      231.61     24.91 o 
  18   0  -6       12.65       14.14     11.45 o 
   9   1  -6      570.69      530.54     24.91 o 
  11   1  -6       74.98       69.00      6.18 o 
  13   1  -6     1573.93     1570.57     32.74 o 
  15   1  -6      122.91      144.48     11.95 o 
  17   1  -6        3.70        3.42      6.13 o 
   6   2  -6     1394.75     1287.29     38.38 o 
   8   2  -6      605.34      572.06     14.86 o 
  10   2  -6      185.80      159.36      7.83 o 
  12   2  -6     1048.26     1062.99     24.13 o 
  14   2  -6      200.35      181.52     14.98 o 
  16   2  -6       40.65       28.45      7.40 o 
  18   2  -6       92.07       88.44     13.78 o 
   3   3  -6      744.53      730.50     29.62 o 
   5   3  -6      547.51      538.62     21.54 o 
   7   3  -6       66.94       98.97      7.41 o 
   9   3  -6       37.63       37.87      3.98 o 
  11   3  -6      394.92      385.31     14.05 o 
  13   3  -6      935.63      944.80     40.74 o 
  15   3  -6       60.02       73.76     12.47 o 
  17   3  -6      163.40      159.09     13.99 o 
   0   4  -6     1166.06     1125.04     46.46 o 
   2   4  -6      230.12      206.69     14.81 o 
   4   4  -6      427.65      402.62     19.52 o 
   6   4  -6     2528.47     2514.90     52.85 o 
   8   4  -6      517.84      517.78     14.74 o 
  10   4  -6      408.05      391.52     10.77 o 
  12   4  -6      817.77      767.43     30.97 o 
  14   4  -6     2035.77     1958.12     60.36 o 
  16   4  -6       55.66       59.33     13.35 o 
  18   4  -6       29.14       27.59      8.73 o 
   1   5  -6     1020.67      965.47     41.74 o 
   3   5  -6      531.45      536.60     25.58 o 
   5   5  -6      956.52      942.58     33.66 o 
   7   5  -6     1003.79     1006.54     28.95 o 
   9   5  -6      443.75      430.71     11.37 o 
  11   5  -6      685.74      689.79     20.69 o 
  13   5  -6     2105.72     2097.67     46.55 o 
  15   5  -6      762.14      732.30     34.07 o 
  17   5  -6       88.56      105.05     12.57 o 
   2   6  -6       22.19       19.52      7.41 o 
   4   6  -6      804.36      764.16     31.64 o 
   8   6  -6     2350.95     2309.23     51.17 o 
  10   6  -6       99.35      103.99      8.90 o 
  12   6  -6      186.47      268.10     13.65 o 
  14   6  -6       78.06       84.48     12.45 o 
  16   6  -6       51.18       54.98     10.06 o 
   3   7  -6     2115.18     2037.32     69.35 o 
   9   7  -6      613.81      603.18     34.67 o 
  11   7  -6       25.12       28.28      6.56 o 
  13   7  -6      274.25      299.59     15.73 o 
  15   7  -6      327.92      373.47     19.22 o 
  17   7  -6      111.38      116.22     13.34 o 
  10   8  -6      378.29      370.97     33.66 o 
  12   8  -6       18.83        9.55      5.37 o 
  14   8  -6       34.03       36.03      7.90 o 
  16   8  -6      135.96      131.76     21.53 o 
   9   9  -6      265.86      241.03     27.60 o 
  11   9  -6      142.03      156.87     27.60 o 
  13   9  -6      426.23      479.77     19.86 o 
  15   9  -6       68.94       91.82     11.08 o 
  10  10  -6      879.21      884.01     56.55 o 
  12  10  -6      362.60      296.91     39.72 o 
  14  10  -6       23.70       23.01     39.72 o 
  16  10  -6       14.85       -4.04     15.49 o 
   9  11  -6      103.45      115.80     22.22 o 
  11  11  -6       57.15       38.38     18.85 o 
  13  11  -6        7.57        4.97      8.66 o 
  15  11  -6      251.02      282.67     30.30 o 
   8  12  -6      104.42      108.40     21.54 o 
  10  12  -6      203.89      191.00     18.55 o 
  12  12  -6      111.72      108.40     30.97 o 
  14  12  -6      258.78      297.62     37.70 o 
  -3  13  -6        1.27      -10.10     13.47 o 
   7  13  -6      119.68      170.34     25.58 o 
   9  13  -6       21.68       34.14     11.12 o 
  11  13  -6      217.64      269.98     39.72 o 
  13  13  -6        9.67       -1.36      8.97 o 
  -2  14  -6      150.69      133.98     28.28 o 
   8  14  -6      266.63      271.79     22.43 o 
  10  14  -6      760.53      746.45     37.85 o 
  12  14  -6      133.67      125.23     33.66 o 
  -1  15  -6      139.08      165.62     30.97 o 
   1  15  -6      108.30       86.85     24.91 o 
   3  15  -6      185.80      166.97     29.62 o 
   5  15  -6       55.49       40.40     18.18 o 
   7  15  -6       46.69       33.84     19.19 o 
   9  15  -6      421.58      449.64     33.66 o 
  11  15  -6       82.57       53.19     27.60 o 
  13  15  -6       37.84       22.89     14.14 o 
   0  16  -6       61.89       57.90     22.89 o 
   2  16  -6       66.77       63.96     22.89 o 
   4  16  -6      135.32      130.61     27.60 o 
   6  16  -6      200.83      258.58     23.80 o 
   8  16  -6      467.20      436.85     31.15 o 
  10  16  -6       15.32       30.97     22.89 o 
   3  17  -6      257.86      264.60     38.38 o 
   5  17  -6      292.78      267.11     25.59 o 
   7  17  -6      328.13      365.56     29.73 o 
   9  17  -6      300.86      293.10     27.79 o 
   4  18  -6       66.39       74.36     16.78 o 
   6  18  -6       27.99        9.99     11.65 o 
   7   1  -5      899.05      915.35     20.80 o 
   9   1  -5      521.71      595.54     14.82 o 
  11   1  -5      118.26      109.14      7.81 o 
  13   1  -5      635.87      624.18     18.62 o 
  15   1  -5      239.36      252.56     15.44 o 
  17   1  -5       19.21        0.87     10.44 o 
   4   2  -5     1400.98     1424.64     43.09 o 
   6   2  -5     3526.56     3655.19     92.24 o 
   8   2  -5     2439.81     2521.70     42.55 o 
  10   2  -5     1570.60     1526.48     42.17 o 
  12   2  -5     2459.75     2478.22     52.55 o 
  14   2  -5       89.71       97.64     10.25 o 
  16   2  -5        3.79        6.58      5.79 o 
   3   3  -5     1009.18     1113.59     38.38 o 
   5   3  -5      737.83      674.76     15.82 o 
   7   3  -5     1749.41     1691.75     35.67 o 
   9   3  -5     3534.13     3438.74     51.33 o 
  11   3  -5     1104.05     1055.21     23.05 o 
  13   3  -5      934.23      895.84     27.20 o 
  15   3  -5        4.17        0.44      5.12 o 
  17   3  -5       28.94       24.90      7.81 o 
  -2   4  -5      228.15      211.41     18.18 o 
   0   4  -5     1020.43      970.18     39.72 o 
   2   4  -5     1225.22     1245.55     43.76 o 
   4   4  -5      474.19      424.16     18.85 o 
   6   4  -5     1803.32     1852.17     49.15 o 
   8   4  -5     2798.95     2901.14     38.09 o 
  10   4  -5     1009.51     1018.84     21.03 o 
  12   4  -5     1534.45     1547.46     36.90 o 
  14   4  -5       81.44       94.13     10.46 o 
  16   4  -5      203.72      207.49     15.54 o 
  -3   5  -5      965.10      939.89     45.78 o 
  -1   5  -5      242.21      231.61     18.18 o 
   1   5  -5       51.79       52.52      8.75 o 
   3   5  -5     2022.63     2165.91     65.31 o 
   7   5  -5      193.89      214.84      6.46 o 
   9   5  -5       15.47       29.78      2.27 o 
  11   5  -5     1186.16     1201.02     29.96 o 
  13   5  -5       14.11       12.70      5.28 o 
  15   5  -5       28.96       30.26      7.67 o 
  17   5  -5        0.46        7.36      7.03 o 
  -2   6  -5     2356.39     2400.89     84.16 o 
   0   6  -5     1524.70     1428.01     55.88 o 
   2   6  -5     2346.03     2342.31     74.06 o 
   4   6  -5     4837.76     4913.53    138.02 o 
   6   6  -5     3969.37     4083.33     82.14 o 
   8   6  -5      147.45      152.62      7.36 o 
  10   6  -5      543.16      559.10     31.98 o 
  12   6  -5     1065.64     1049.47     42.08 o 
  14   6  -5      502.35      539.06     21.82 o 
  16   6  -5      319.43      303.21     19.14 o 
  -1   7  -5      723.07      716.36     37.03 o 
   1   7  -5      313.33      307.68     20.20 o 
   3   7  -5      160.80      148.12     12.79 o 
   7   7  -5      291.57      308.89     15.15 o 
   9   7  -5        9.99        4.64      2.93 o 
  11   7  -5       24.23       39.46      6.57 o 
  13   7  -5       32.82       40.77      7.73 o 
  15   7  -5        1.30        1.87      6.38 o 
  17   7  -5      167.19      162.88     19.06 o 
   0   8  -5      419.35      407.33     26.26 o 
   2   8  -5     1177.45     1162.74     47.13 o 
   8   8  -5      396.11      397.47     15.68 o 
  10   8  -5      404.61      385.20     27.94 o 
  12   8  -5      152.03      153.13     11.61 o 
  14   8  -5      120.00      121.73     12.09 o 
  16   8  -5      107.57      115.09     13.20 o 
   7   9  -5      211.25      228.24     24.24 o 
   9   9  -5      846.53      843.68     27.19 o 
  11   9  -5      663.90      672.66     22.23 o 
  13   9  -5       38.12       20.67      8.84 o 
  15   9  -5      162.33      186.79     15.78 o 
  -6  10  -5      114.08      107.72     23.56 o 
   8  10  -5       43.92       41.74     15.49 o 
  10  10  -5      229.82      222.79     11.97 o 
  12  10  -5       70.47       65.72     10.06 o 
  14  10  -5       46.02       34.77      8.29 o 
  16  10  -5      236.75      216.66     16.83 o 
  -5  11  -5       80.50       41.07     18.18 o 
   7  11  -5      286.73      264.60     28.28 o 
   9  11  -5      273.87      270.63     19.67 o 
  11  11  -5      164.03      162.26     30.97 o 
  13  11  -5      258.41      279.95     16.68 o 
  15  11  -5       22.31       17.21      7.53 o 
  -4  12  -5      124.47      142.73     26.26 o 
   6  12  -5       31.61       31.64     13.47 o 
   8  12  -5        4.75       -4.11      6.10 o 
  10  12  -5       19.98       48.48     20.87 o 
  12  12  -5      250.30      213.71     21.10 o 
  14  12  -5      430.40      460.43     31.88 o 
  -3  13  -5      180.65      236.32     31.64 o 
  -1  13  -5      318.45      294.89     34.34 o 
   5  13  -5      287.07      339.33     31.64 o 
   7  13  -5       60.75       76.70     13.26 o 
   9  13  -5      445.12      515.39     57.90 o 
  11  13  -5      806.44      774.94     64.63 o 
  13  13  -5      289.33      268.01     25.15 o 
  -2  14  -5       19.57       25.58     18.18 o 
   0  14  -5       14.11       15.49     14.14 o 
   2  14  -5      175.36      168.99     26.26 o 
   4  14  -5      621.53      647.69     45.78 o 
   6  14  -5      342.43      314.26     23.27 o 
   8  14  -5      437.66      439.85     29.96 o 
  10  14  -5      242.01      267.29     41.07 o 
  12  14  -5       20.19        7.58     10.46 o 
  -3  15  -5       67.47       34.34     19.52 o 
  -1  15  -5      382.02      450.42     45.11 o 
   1  15  -5      148.79      203.33     30.97 o 
   3  15  -5      299.04      258.54     32.99 o 
   5  15  -5      234.39      229.36     20.95 o 
   7  15  -5     1324.78     1302.52     55.88 o 
   9  15  -5      419.90      462.36     30.55 o 
  11  15  -5      199.88      172.36     37.70 o 
  -2  16  -5      136.98      154.85     31.64 o 
   0  16  -5      248.90      228.91     35.01 o 
   2  16  -5      223.95      241.03     34.34 o 
   4  16  -5       33.07       25.10     11.12 o 
   6  16  -5      551.18      537.16     32.81 o 
   8  16  -5      508.98      521.12     33.14 o 
  10  16  -5      214.46      249.78     43.09 o 
   1  17  -5       11.09       15.49     16.83 o 
   3  17  -5       77.79       71.37     22.89 o 
   5  17  -5       40.89       40.49     21.88 o 
   7  17  -5      109.91       91.73     18.11 o 
   9  17  -5      202.87      235.74     46.12 o 
   2  18  -5      455.71      528.52     53.19 o 
   4  18  -5       90.75       91.04     25.58 o 
   6  18  -5       87.11      107.45     19.19 o 
   8  18  -5      138.53      147.67     25.58 o 
   8   0  -4     5596.52     6029.91    117.02 o 
  10   0  -4     1310.60     1232.41     36.62 o 
  12   0  -4     1388.20     1436.84     42.65 o 
  14   0  -4      190.17      191.52     16.38 o 
  16   0  -4      454.90      455.80     35.68 o 
   7   1  -4      234.57      243.35     11.47 o 
   9   1  -4     5205.12     5287.19     75.90 o 
  11   1  -4       15.56       20.78      5.54 o 
  13   1  -4       47.91       61.05      7.25 o 
  15   1  -4        6.47       -2.06      4.05 o 
  17   1  -4      113.85      124.47     16.83 o 
   4   2  -4     3845.00     3735.31    100.99 o 
   6   2  -4      991.77      991.03     22.13 o 
   8   2  -4     5173.06     5096.57     78.62 o 
  10   2  -4     3329.37     3272.28     52.01 o 
  12   2  -4     1172.81     1124.15     25.59 o 
  14   2  -4      242.90      251.62     19.00 o 
  16   2  -4       98.84      120.72     24.49 o 
   3   3  -4     3686.83     3489.57     99.64 o 
   5   3  -4      918.96      887.28     18.97 o 
   7   3  -4      465.58      491.92      9.30 o 
   9   3  -4     7221.06     7381.20    100.88 o 
  11   3  -4      337.08      337.07     12.31 o 
  13   3  -4       18.33       16.86      5.84 o 
  15   3  -4        5.95        9.08      5.73 o 
  17   3  -4        6.47        5.75      6.86 o 
  -4   4  -4      384.26      375.01     25.58 o 
  -2   4  -4      771.02      729.15     34.34 o 
   0   4  -4      107.24      102.34     10.77 o 
   2   4  -4     1153.94     1116.96     38.38 o 
   4   4  -4     1253.38     1264.40     41.07 o 
   6   4  -4      692.65      714.75     14.02 o 
   8   4  -4     1520.69     1549.77     22.68 o 
  10   4  -4      737.92      723.95     17.29 o 
  12   4  -4     1058.85     1038.31     29.25 o 
  14   4  -4       35.84       24.56      6.86 o 
  16   4  -4       94.66       81.13     11.44 o 
  -3   5  -4      827.64      752.72     37.70 o 
  -1   5  -4      233.97      200.63     15.49 o 
   1   5  -4      224.33      204.67     14.14 o 
   3   5  -4     3234.49     3386.55     96.95 o 
   5   5  -4     1637.99     1776.51     54.87 o 
   7   5  -4     1588.65     1556.21     30.09 o 
   9   5  -4      469.42      502.72     10.08 o 
  11   5  -4       74.04       71.03      9.92 o 
  13   5  -4      453.01      472.49     20.15 o 
  15   5  -4      129.36      131.77     17.25 o 
  -4   6  -4      460.08      459.17     29.62 o 
  -2   6  -4       76.14       76.75     12.12 o 
   0   6  -4       73.43       77.43     10.77 o 
   2   6  -4     1931.90     1951.14     63.96 o 
   6   6  -4      235.63      237.09      9.20 o 
   8   6  -4      432.33      446.73     13.86 o 
  10   6  -4      568.32      608.23     19.89 o 
  12   6  -4       32.53       24.03      6.26 o 
  14   6  -4        2.82        7.51      5.42 o 
  16   6  -4       62.65       61.35     13.03 o 
  -3   7  -4      358.38      366.26     26.26 o 
  -1   7  -4      982.26      927.77     41.74 o 
   1   7  -4     1740.19     1753.20     61.27 o 
   5   7  -4     3115.07     3196.44     59.71 o 
   7   7  -4     2229.47     2279.88     42.20 o 
   9   7  -4     1265.59     1226.46     61.27 o 
  11   7  -4      319.61      340.00     15.65 o 
  13   7  -4      327.38      345.92     17.83 o 
  15   7  -4      490.72      491.54     22.82 o 
  -4   8  -4      134.64      123.88     17.51 o 
  -2   8  -4      265.23      282.10     22.22 o 
   0   8  -4      761.38      725.11     35.01 o 
   2   8  -4      472.58      533.90     27.60 o 
   4   8  -4       71.09       99.64      5.39 o 
   6   8  -4     1211.48     1212.61     37.70 o 
   8   8  -4      912.51      877.00     28.02 o 
  10   8  -4      701.68      766.75     22.62 o 
  12   8  -4      171.91      185.72     20.02 o 
  14   8  -4      255.34      238.11     15.87 o 
  16   8  -4       34.90       37.30      9.19 o 
  -3   9  -4      562.20      572.28     35.01 o 
  -1   9  -4      804.18      809.95     39.72 o 
   1   9  -4      908.20      910.26     39.72 o 
   5   9  -4      542.45      539.96     18.85 o 
   7   9  -4      153.33      184.31     21.15 o 
   9   9  -4      199.53      178.69     10.38 o 
  11   9  -4      693.20      717.16     44.10 o 
  13   9  -4       93.08       81.57     10.92 o 
  15   9  -4      166.99      158.71     14.50 o 
  -6  10  -4      136.22      113.11     22.22 o 
   0  10  -4       49.90       45.78     10.77 o 
   6  10  -4      544.92      542.92     29.62 o 
   8  10  -4      825.52      856.36     26.83 o 
  10  10  -4      397.60      445.60     45.11 o 
  12  10  -4       35.31       21.38      6.67 o 
  14  10  -4      202.78      213.30     22.82 o 
  -7  11  -4       94.48       72.04     21.54 o 
  -5  11  -4      108.00       82.14     20.87 o 
  -3  11  -4       32.44       16.83     12.12 o 
   5  11  -4      329.01      343.37     29.62 o 
   7  11  -4       84.42       92.37      7.84 o 
   9  11  -4      440.62      411.86     22.02 o 
  11  11  -4      295.46      302.60     16.73 o 
  13  11  -4       18.97       15.78      6.83 o 
  15  11  -4        7.31        6.57      7.72 o 
  -6  12  -4       85.10      106.38     24.91 o 
  -4  12  -4      144.75      159.57     26.26 o 
  -2  12  -4      511.33      543.33     41.07 o 
   0  12  -4      500.40      437.63     36.36 o 
   4  12  -4      283.41      316.44     28.28 o 
   6  12  -4      547.30      508.92     26.07 o 
   8  12  -4      335.55      301.79     21.50 o 
  10  12  -4      120.95      125.60     13.25 o 
  12  12  -4      311.06      321.04     17.39 o 
  14  12  -4       61.39       72.69     11.39 o 
  -5  13  -4       15.08       35.01     17.51 o 
  -3  13  -4       23.56       39.72     17.51 o 
  -1  13  -4      108.26      103.01     22.22 o 
   1  13  -4      222.74      208.71     27.60 o 
   3  13  -4      454.25      430.22     35.01 o 
   5  13  -4      321.51      341.46     22.36 o 
   7  13  -4      120.18      108.21     15.18 o 
   9  13  -4      126.72      118.52     15.90 o 
  11  13  -4       10.58       -3.20      7.28 o 
  13  13  -4       29.65       21.70      7.89 o 
  -4  14  -4      179.32      148.12     28.95 o 
  -2  14  -4       93.13      103.68     24.91 o 
   0  14  -4     1144.94     1065.79     63.29 o 
   2  14  -4      136.09      134.65     24.24 o 
   4  14  -4      541.65      506.94     27.37 o 
   6  14  -4      421.10      444.76     27.22 o 
   8  14  -4      224.05      203.69     20.22 o 
  12  14  -4      173.37      146.50     32.99 o 
  -3  15  -4       19.49      -12.12     11.45 o 
  -1  15  -4      246.06      175.72     30.30 o 
   1  15  -4       13.32       -1.35     11.45 o 
   3  15  -4      183.14      166.34     21.54 o 
   5  15  -4       60.24       81.84     18.18 o 
   7  15  -4      665.65      591.26     33.79 o 
   9  15  -4      319.06      333.27     45.11 o 
  11  15  -4       45.12       29.43     17.51 o 
  -2  16  -4      194.84      275.37     37.70 o 
   0  16  -4      200.30      208.71     32.99 o 
   2  16  -4       44.95       46.46     17.51 o 
   4  16  -4      100.32      109.09     16.66 o 
   6  16  -4       98.44      114.37     17.92 o 
   8  16  -4      132.24      142.62     19.93 o 
  10  16  -4      190.42      185.15     39.72 o 
  -1  17  -4      199.49      208.04     35.01 o 
   1  17  -4      103.61      118.50     27.60 o 
   3  17  -4      169.71      199.09     29.62 o 
   5  17  -4      353.44      360.60     28.46 o 
   7  17  -4      372.92      395.71     52.52 o 
   9  17  -4      159.46      144.08     37.03 o 
   0  18  -4      215.45      223.53     37.03 o 
   2  18  -4       86.80       65.09     17.17 o 
   4  18  -4       20.92       29.59     13.03 o 
   6  18  -4        5.54       -2.51     10.34 o 
   8  18  -4      100.64       86.46     20.20 o 
   3  19  -4      294.99      290.41     28.04 o 
   5  19  -4       86.67       61.60     16.65 o 
   5   1  -3     4925.75     5236.14     78.13 o 
   7   1  -3      327.95      282.61      8.94 o 
   9   1  -3      874.01      884.81     19.93 o 
  11   1  -3     1130.72     1105.98     24.75 o 
  13   1  -3      196.95      179.55     10.81 o 
  15   1  -3      121.15      109.86     11.40 o 
   2   2  -3      994.63      956.05     30.97 o 
   4   2  -3     3353.92     3407.53     61.49 o 
   6   2  -3      906.75      989.95     33.23 o 
   8   2  -3     6628.80     6728.06     92.23 o 
  10   2  -3       12.53        9.69      3.73 o 
  12   2  -3      131.06      137.18     10.79 o 
  14   2  -3      208.40      238.83     41.69 o 
  16   2  -3       14.68       10.56      6.63 o 
   1   3  -3      868.78      822.06     28.95 o 
   3   3  -3     2961.64     3065.07     60.46 o 
   5   3  -3     7863.68     7998.34    104.38 o 
   7   3  -3      103.59      113.31      5.67 o 
   9   3  -3      763.16      755.14     17.67 o 
  11   3  -3      355.16      342.53     12.63 o 
  13   3  -3      140.07      144.28      9.86 o 
  15   3  -3       21.37       10.18      6.11 o 
  -4   4  -3      793.05      790.42     37.03 o 
  -2   4  -3       85.56      101.66     11.45 o 
   0   4  -3     6626.43     6978.46    190.54 o 
   2   4  -3     1295.51     1241.51     40.40 o 
   4   4  -3     2189.10     2326.90     58.91 o 
   6   4  -3     3772.62     4008.91     56.44 o 
   8   4  -3      297.72      269.96     14.97 o 
  10   4  -3     1450.84     1457.80     28.42 o 
  12   4  -3      206.81      195.02     10.51 o 
  14   4  -3       87.08       82.86     10.26 o 
  16   4  -3       69.11       65.60     10.97 o 
  -5   5  -3      386.47      356.16     25.58 o 
  -3   5  -3      765.62      770.22     36.36 o 
  -1   5  -3      875.73      941.23     37.03 o 
   1   5  -3     1512.05     1645.48     53.19 o 
   3   5  -3     1761.40     1847.03     61.27 o 
   5   5  -3     1016.94      995.17     26.52 o 
   7   5  -3      157.52      178.98      6.61 o 
   9   5  -3      900.79      834.96     30.81 o 
  11   5  -3      138.27      135.88     11.08 o 
  13   5  -3      314.32      313.88     16.86 o 
  15   5  -3       87.30       75.68     10.85 o 
  -4   6  -3      774.10      791.09     37.70 o 
  -2   6  -3     2410.88     2324.13     80.79 o 
   0   6  -3     3735.52     3917.77    119.17 o 
   2   6  -3     4727.04     4821.30    136.00 o 
   4   6  -3     2406.51     2391.81     74.06 o 
   6   6  -3     2182.66     2378.88     42.96 o 
   8   6  -3      100.66       96.79      4.67 o 
  10   6  -3     1087.89     1072.75     36.87 o 
  12   6  -3      467.06      521.34     20.76 o 
  14   6  -3      361.80      367.87     19.24 o 
  16   6  -3      343.84      390.67     32.65 o 
  -7   7  -3      173.52      191.21     22.89 o 
  -5   7  -3      536.51      501.59     32.32 o 
  -3   7  -3       94.34      114.46     14.81 o 
  -1   7  -3      923.77      982.98     41.07 o 
   1   7  -3     2657.99     2810.23     87.53 o 
   3   7  -3     1078.84     1184.28     32.32 o 
   5   7  -3      862.72      922.94     20.26 o 
   7   7  -3     1041.37      971.68     26.10 o 
   9   7  -3      147.57      172.37     10.65 o 
  11   7  -3       73.40       74.92     10.11 o 
  13   7  -3      158.04      135.91     12.53 o 
  15   7  -3      291.92      265.95     26.59 o 
  -6   8  -3      653.47      673.27     41.74 o 
  -4   8  -3      590.20      583.73     34.34 o 
  -2   8  -3       18.85       22.89      8.08 o 
   0   8  -3      154.46      160.91     14.81 o 
   4   8  -3     2006.16     2160.53     57.23 o 
   6   8  -3      593.67      581.88     17.49 o 
   8   8  -3      587.98      563.81     14.97 o 
  10   8  -3      123.01      106.94     10.34 o 
  12   8  -3      674.10      696.19     54.60 o 
  14   8  -3      241.74      231.09     16.22 o 
  -7   9  -3      175.21      185.15     24.91 o 
  -5   9  -3      622.33      589.11     39.72 o 
  -3   9  -3       66.06       80.79     13.47 o 
  -1   9  -3      736.68      734.54     36.36 o 
   3   9  -3       70.15      117.15      8.08 o 
   5   9  -3      638.76      659.63     23.18 o 
   7   9  -3      681.48      690.19     17.16 o 
   9   9  -3      332.38      350.41     31.66 o 
  11   9  -3       24.11       35.76      6.92 o 
  13   9  -3      318.32      312.96     21.24 o 
  15   9  -3       22.39       15.60      7.59 o 
  -6  10  -3      269.31      264.60     29.62 o 
  -4  10  -3      416.66      427.28     24.57 o 
  -2  10  -3      130.04      102.34     15.49 o 
   0  10  -3      867.24      919.02     42.42 o 
   2  10  -3      297.72      289.51     14.81 o 
   4  10  -3     2300.78     2278.01     41.88 o 
   6  10  -3      873.41      878.37     19.90 o 
   8  10  -3      448.66      460.33     20.59 o 
  10  10  -3      494.87      489.02     30.21 o 
  12  10  -3      175.26      161.49     14.10 o 
  14  10  -3       19.59       25.75      8.21 o 
  -7  11  -3      175.48      152.16     26.26 o 
  -5  11  -3       11.86        5.39     10.10 o 
  -3  11  -3     1954.27     1871.52     58.91 o 
  -1  11  -3     2433.04     2335.90     63.49 o 
   1  11  -3      727.74      816.00     45.11 o 
   3  11  -3      988.40     1011.53     27.89 o 
   5  11  -3      892.14      851.63     24.74 o 
   7  11  -3      533.47      530.41     18.19 o 
   9  11  -3     1952.08     1908.19     48.11 o 
  11  11  -3      538.48      501.19     20.86 o 
  13  11  -3      724.47      695.59     40.01 o 
  -8  12  -3       20.05       46.46     18.85 o 
  -6  12  -3       58.43       42.42     18.18 o 
  -4  12  -3      126.67      121.86     24.24 o 
  -2  12  -3     1329.78     1368.76     68.67 o 
   0  12  -3     1429.47     1448.21     68.00 o 
   2  12  -3      414.23      503.61     35.68 o 
   4  12  -3       20.66       25.20      5.18 o 
   6  12  -3      266.81      300.82     24.41 o 
   8  12  -3      124.60      138.64     10.54 o 
  10  12  -3      162.70      159.07     15.28 o 
  12  12  -3      201.99      199.53     14.90 o 
  -7  13  -3      121.23      169.66     29.62 o 
  -5  13  -3      290.07      223.53     31.64 o 
  -3  13  -3      172.91      115.80     24.24 o 
  -1  13  -3      564.01      572.95     43.09 o 
   1  13  -3     2261.40     2134.94     90.89 o 
   3  13  -3      950.47      893.49     35.45 o 
   5  13  -3      116.99      105.73      9.00 o 
   7  13  -3      668.96      659.94     24.95 o 
   9  13  -3       33.38       26.02      8.30 o 
  11  13  -3      363.99      394.29     38.35 o 
  13  13  -3      123.28      128.44     13.36 o 
  -6  14  -3        3.89       12.12     15.49 o 
  -4  14  -3       65.12       92.24     23.56 o 
  -2  14  -3      299.87      332.60     37.70 o 
   0  14  -3       42.86       43.09     17.51 o 
   2  14  -3      606.31      549.97     27.90 o 
   4  14  -3      296.54      302.25     22.13 o 
   6  14  -3      365.88      342.24     24.54 o 
   8  14  -3       17.02       14.09      6.01 o 
  10  14  -3       99.38       79.45     10.18 o 
  12  14  -3        8.19        5.23      6.70 o 
  -5  15  -3      171.96      205.35     33.66 o 
  -3  15  -3      345.75      381.07     41.74 o 
  -1  15  -3      417.49      381.07     41.07 o 
   1  15  -3       83.16       76.08     20.20 o 
   3  15  -3     1257.73     1222.27     46.40 o 
   5  15  -3       93.34       78.21     14.86 o 
   7  15  -3      454.98      426.44     29.44 o 
   9  15  -3      480.05      424.16     51.17 o 
  11  15  -3      304.87      334.45     27.00 o 
  -4  16  -3       84.64       15.49     17.51 o 
  -2  16  -3      178.15      173.70     30.97 o 
   0  16  -3      286.33      311.05     37.03 o 
   2  16  -3      427.49      452.97     28.25 o 
   4  16  -3      541.88      531.14     31.59 o 
   6  16  -3      164.59      212.58     29.96 o 
  10  16  -3      157.20      181.34     21.29 o 
  -3  17  -3      145.21      156.20     31.64 o 
  -1  17  -3       56.30       68.67     23.56 o 
   1  17  -3      101.71      108.53     23.90 o 
   3  17  -3       78.48       92.91     23.90 o 
   5  17  -3        6.15        5.50      9.34 o 
   7  17  -3       14.54       25.71     12.93 o 
   9  17  -3       39.26       22.22     22.89 o 
  -2  18  -3      166.07      220.16     37.03 o 
   0  18  -3      519.92      686.74     56.55 o 
   2  18  -3       89.92       97.12     17.61 o 
   4  18  -3      132.05      123.73     20.20 o 
   6  18  -3      174.10      153.20     38.38 o 
   8  18  -3      254.20      294.89     46.46 o 
  -1  19  -3       31.17       59.25     24.24 o 
   1  19  -3        8.35       24.24     18.18 o 
   3  19  -3       48.53       62.80     32.65 o 
   5  19  -3       23.38       22.48     13.56 o 
   2   0  -2     5232.09     5209.77    139.37 o 
   4   0  -2    78617.88    65365.18    970.25 o 
   6   0  -2      499.14      537.75     17.44 o 
   8   0  -2      445.24      492.64     22.89 o 
  10   0  -2      950.99      996.01     33.33 o 
  12   0  -2     1425.34     1322.98     60.59 o 
  14   0  -2        5.09        1.56      5.94 o 
   3   1  -2      687.29      697.53     10.66 o 
   5   1  -2    19555.95    19673.23    250.44 o 
   7   1  -2     1763.98     1748.67     34.21 o 
   9   1  -2       74.55       86.21      8.45 o 
  11   1  -2       15.10       10.50      4.28 o 
  13   1  -2      284.31      280.21     13.54 o 
  15   1  -2       93.20       92.64     11.26 o 
   2   2  -2    16466.76    14709.03    291.94 o 
   4   2  -2    29856.38    28746.13    560.31 o 
   6   2  -2      462.12      416.35     17.30 o 
   8   2  -2     1430.66     1395.19     26.17 o 
  10   2  -2      860.02      788.27     27.26 o 
  12   2  -2     1260.75     1249.21     28.52 o 
  14   2  -2      396.69      369.41     19.31 o 
  -1   3  -2     3700.10     3528.62    103.68 o 
   1   3  -2     1001.68     1060.21     62.95 o 
   3   3  -2     8218.72     8578.82    202.65 o 
   5   3  -2     9110.57     9422.07    121.61 o 
   7   3  -2     2499.48     2487.19     38.92 o 
   9   3  -2      894.72      922.64     21.87 o 
  11   3  -2      799.25      811.65     20.97 o 
  13   3  -2      133.93      139.05     10.14 o 
  15   3  -2       60.81       58.83     10.14 o 
  -6   4  -2      916.77      906.22     42.42 o 
  -4   4  -2     1441.25     1431.37     53.86 o 
  -2   4  -2      242.05      231.61     14.81 o 
   0   4  -2     1565.62     1516.88     49.82 o 
   2   4  -2     1028.81     1029.42     20.70 o 
   4   4  -2     3753.10     3893.10     62.89 o 
   6   4  -2      430.46      487.77     10.39 o 
   8   4  -2       64.36       65.58      5.22 o 
  10   4  -2      931.27      930.85     21.73 o 
  12   4  -2      120.08      121.76     12.05 o 
  14   4  -2       24.69       13.04      6.92 o 
  -7   5  -2      197.54      220.83     20.87 o 
  -5   5  -2      239.18      214.10     18.18 o 
  -3   5  -2      328.94      309.03     19.52 o 
  -1   5  -2      294.43      340.00     18.85 o 
   1   5  -2     5040.52     5275.08    145.43 o 
   3   5  -2     2961.00     3080.89     79.45 o 
   5   5  -2      734.80      704.46     12.92 o 
   7   5  -2      466.31      467.27     10.16 o 
   9   5  -2      514.22      529.87     14.87 o 
  11   5  -2       44.89       57.77      6.40 o 
  13   5  -2      426.98      418.99     22.11 o 
  15   5  -2       99.91      109.49     13.14 o 
  -6   6  -2        4.94        4.62      4.85 o 
  -4   6  -2       98.44       96.95     12.79 o 
  -2   6  -2     2910.17     3047.90     96.28 o 
   0   6  -2      567.91      690.10     28.28 o 
   2   6  -2     1897.85     1949.12     50.50 o 
   4   6  -2      920.36      908.35     19.97 o 
   6   6  -2      113.63      128.59      4.45 o 
   8   6  -2      415.14      424.21     10.13 o 
  10   6  -2      436.11      406.72     13.67 o 
  12   6  -2       74.13       73.62     11.05 o 
  14   6  -2       33.42       29.13      7.57 o 
  -7   7  -2      361.51      350.10     28.28 o 
  -5   7  -2       57.04       73.70      9.75 o 
  -3   7  -2     1905.29     1802.35     66.65 o 
  -1   7  -2      746.10      768.88     32.99 o 
   1   7  -2     3557.07     3691.55     94.26 o 
   3   7  -2    10853.98    11507.02    209.07 o 
   5   7  -2     1419.14     1372.23     25.08 o 
   7   7  -2      661.00      685.31     12.38 o 
   9   7  -2     1261.21     1237.81     25.20 o 
  11   7  -2      257.97      255.79     29.96 o 
  13   7  -2      133.28      151.12     13.13 o 
  15   7  -2      164.25      168.97     15.40 o 
  -8   8  -2       61.96       48.48     15.49 o 
  -6   8  -2       96.71       72.04     16.16 o 
  -4   8  -2      370.75      349.41     18.21 o 
  -2   8  -2     1401.82     1327.02     53.19 o 
   2   8  -2      350.33      374.31     20.53 o 
   4   8  -2      711.60      788.10     16.96 o 
   6   8  -2      401.05      410.00      9.27 o 
   8   8  -2      580.44      586.89     17.15 o 
  10   8  -2       89.78      111.85     15.89 o 
  12   8  -2       89.17      127.41     17.65 o 
  14   8  -2      111.18      136.18     13.34 o 
  -7   9  -2     1367.06     1241.51     63.96 o 
  -5   9  -2     1902.88     1928.27    154.52 o 
  -3   9  -2     1828.51     1802.57     49.23 o 
  -1   9  -2     2913.97     2980.42     69.49 o 
   1   9  -2     1471.53     1504.01     35.89 o 
   3   9  -2      189.53      189.28      7.60 o 
   5   9  -2     1150.60     1200.99     23.95 o 
   7   9  -2     1282.29     1256.89     25.77 o 
   9   9  -2     1479.84     1432.37     35.16 o 
  11   9  -2      211.43      226.73     14.46 o 
  13   9  -2       54.43       60.80     10.06 o 
  -8  10  -2      162.16      148.12     24.24 o 
  -6  10  -2     1227.36     1250.94     63.96 o 
  -4  10  -2      630.37      604.77     53.19 o 
  -2  10  -2      272.03      265.56     16.78 o 
   0  10  -2      204.74      169.66     20.20 o 
   2  10  -2      190.20      215.50     10.91 o 
   4  10  -2      100.57       94.03      6.12 o 
   6  10  -2     2584.63     2663.08     44.68 o 
   8  10  -2       96.69       92.89     14.91 o 
  10  10  -2      619.37      603.74     36.61 o 
  12  10  -2       45.64       25.61     10.64 o 
  14  10  -2       29.24       28.58     13.80 o 
  -7  11  -2      166.73      164.28     26.26 o 
  -5  11  -2      304.00      288.83     31.64 o 
  -3  11  -2     1243.99     1228.40     41.29 o 
  -1  11  -2      433.57      475.33     35.01 o 
   1  11  -2      366.84      389.89     16.41 o 
   3  11  -2      539.62      540.00     14.95 o 
   5  11  -2      149.39      143.90      8.23 o 
   7  11  -2       11.73       10.55      4.99 o 
   9  11  -2      169.84      173.79     17.32 o 
  11  11  -2      104.56      114.42     11.51 o 
  13  11  -2       65.64       80.01     13.14 o 
  -8  12  -2      109.38      102.34     24.91 o 
  -6  12  -2       56.74       48.48     16.83 o 
  -4  12  -2      444.45      385.78     37.03 o 
  -2  12  -2      970.26      851.69     52.52 o 
   0  12  -2     1918.77     1851.50     81.47 o 
   2  12  -2     1547.54     1530.20     34.44 o 
   4  12  -2      653.93      694.34     27.11 o 
   6  12  -2      530.07      560.71     19.71 o 
   8  12  -2       99.47      115.51     11.52 o 
  10  12  -2       95.34      104.97     10.65 o 
  12  12  -2       33.55       20.61      7.70 o 
  -7  13  -2       17.35       25.58     15.49 o 
  -5  13  -2       86.07       55.88     18.85 o 
  -3  13  -2      559.03      521.11     42.42 o 
  -1  13  -2      256.58      222.18     28.28 o 
   1  13  -2      622.73      608.21     19.72 o 
   3  13  -2     1034.06     1043.15     43.74 o 
   5  13  -2      213.48      214.45     12.37 o 
   7  13  -2       42.44       44.34      7.55 o 
   9  13  -2       86.96       89.35      9.91 o 
  11  13  -2       27.94       11.19      6.97 o 
  -8  14  -2       33.86       10.77     13.47 o 
  -6  14  -2      141.97      129.27     28.28 o 
  -4  14  -2       57.52       59.92     18.85 o 
  -2  14  -2      164.03      180.44     27.60 o 
   0  14  -2      962.72      796.48     52.52 o 
   2  14  -2       72.77      101.04      9.29 o 
   4  14  -2      557.21      562.33     20.38 o 
   6  14  -2      520.91      525.01     36.06 o 
   8  14  -2       96.86       97.69     10.28 o 
  10  14  -2       58.33       82.43     10.91 o 
  -7  15  -2      126.14      139.37     28.95 o 
  -5  15  -2        0.18        4.71     13.47 o 
  -3  15  -2      367.57      393.19     41.07 o 
  -1  15  -2      184.90      191.88     28.95 o 
   1  15  -2        8.98        7.17      9.43 o 
   3  15  -2      311.44      301.80     32.32 o 
   5  15  -2      298.97      290.02     22.66 o 
   7  15  -2      239.70      250.85     24.05 o 
   9  15  -2       37.34       30.57     10.86 o 
  11  15  -2      246.86      243.30     17.10 o 
  -6  16  -2       61.82      103.01     26.93 o 
  -4  16  -2       69.76       42.42     19.52 o 
  -2  16  -2      274.62      325.19     39.05 o 
   0  16  -2       70.68       94.29     21.21 o 
   2  16  -2       40.63       31.16     11.00 o 
   4  16  -2       57.59       65.71     14.67 o 
   6  16  -2      151.50      138.48     19.41 o 
   8  16  -2      283.24      322.83     21.62 o 
  10  16  -2       72.46       67.06     10.67 o 
  -5  17  -2       80.61       86.18     26.93 o 
  -3  17  -2      173.61      204.00     33.66 o 
  -1  17  -2      603.47      670.58     53.86 o 
   1  17  -2      159.99      164.14     19.36 o 
   3  17  -2       57.83       60.08     15.21 o 
   5  17  -2      402.02      339.01     28.66 o 
   7  17  -2      450.16      414.06     51.84 o 
   9  17  -2       10.92        1.75     14.14 o 
  -4  18  -2       81.73      112.44     30.97 o 
  -2  18  -2        7.12       11.45     16.16 o 
   0  18  -2       27.36       30.30     16.16 o 
   2  18  -2      119.94       89.30     17.33 o 
   4  18  -2       80.70       72.20     16.86 o 
   6  18  -2       41.33       62.08     16.65 o 
   8  18  -2        0.56        3.58      9.57 o 
  -1  19  -2      252.57      237.66     38.38 o 
   1  19  -2      180.01      218.14     35.68 o 
   3  19  -2      191.19      217.03     27.60 o 
   5  19  -2      413.66      466.31     35.36 o 
   2  20  -2       24.43       41.07     20.87 o 
  -1   1  -1     6200.87     6260.75    167.64 o 
   1   1  -1     3493.60     3563.67     55.06 o 
   3   1  -1    12923.63    12953.00    164.52 o 
   5   1  -1     1069.20     1156.45     20.23 o 
   7   1  -1     1146.27     1194.62     23.12 o 
   9   1  -1     1344.77     1297.01     26.61 o 
  11   1  -1      225.10      238.72     16.62 o 
  13   1  -1       48.44       55.50      7.78 o 
  15   1  -1      329.85      338.10     19.83 o 
   0   2  -1     5540.31     5534.92     85.90 o 
   2   2  -1    15954.39    14938.76    403.68 o 
   4   2  -1    12273.37    12119.70    156.25 o 
   6   2  -1     1469.57     1625.60     39.65 o 
   8   2  -1     1187.03     1140.90     23.46 o 
  10   2  -1      273.40      263.41     11.46 o 
  12   2  -1      203.86      187.18     13.99 o 
  14   2  -1       12.91       13.93      6.59 o 
  -7   3  -1      353.01      328.56     20.87 o 
  -3   3  -1     1728.65     1722.23     57.23 o 
  -1   3  -1      778.16      774.94     27.60 o 
   1   3  -1     7435.70     7584.85    113.36 o 
   3   3  -1      433.47      409.66      7.26 o 
   5   3  -1      179.42      200.32      6.65 o 
   7   3  -1      121.45      123.69      6.59 o 
   9   3  -1      748.35      736.13     18.77 o 
  11   3  -1      107.89      104.27      8.41 o 
  13   3  -1      154.79      148.07     11.56 o 
  -8   4  -1      376.76      346.06     24.24 o 
  -6   4  -1     2533.94     2652.10     60.19 o 
  -4   4  -1     8483.06     8487.26    241.03 o 
  -2   4  -1      782.39      742.62     28.95 o 
   0   4  -1     6281.09     6376.27    113.87 o 
   2   4  -1      850.51      809.45     16.03 o 
   4   4  -1     1841.18     1741.88     24.15 o 
   6   4  -1     1465.58     1457.90     25.45 o 
   8   4  -1     1111.24     1101.53     23.06 o 
  10   4  -1      761.29      780.15     20.43 o 
  12   4  -1      201.91      208.69     20.59 o 
  14   4  -1       24.90       31.30      7.99 o 
  -7   5  -1      168.12      195.80     16.50 o 
  -5   5  -1     1150.89     1262.78     52.18 o 
  -3   5  -1       69.76       73.39      9.43 o 
  -1   5  -1     2089.82     2183.42     67.33 o 
   1   5  -1     7948.10     8163.94    121.43 o 
   3   5  -1      490.16      508.51      9.31 o 
   5   5  -1       55.06       50.32      4.97 o 
   7   5  -1      114.76      114.80      4.71 o 
   9   5  -1      517.84      518.07     15.35 o 
  11   5  -1      227.30      219.33     11.46 o 
  13   5  -1       24.66       25.05      7.39 o 
  -8   6  -1       93.85      102.34     15.49 o 
  -6   6  -1     1079.82     1123.03     34.51 o 
  -4   6  -1      224.68      261.73     16.50 o 
  -2   6  -1     1453.70     1463.02     53.19 o 
   0   6  -1     4733.46     4932.72     94.03 o 
   2   6  -1     1283.85     1281.18     22.18 o 
   4   6  -1       23.78       18.04      2.81 o 
   6   6  -1      983.40      915.28     26.70 o 
   8   6  -1     1031.91      954.09     21.30 o 
  10   6  -1      677.24      697.15     19.05 o 
  12   6  -1      123.55      135.87     11.95 o 
  14   6  -1      140.48      146.29     13.97 o 
  -7   7  -1      737.62      688.76     39.72 o 
  -5   7  -1      734.53      747.25     26.82 o 
  -3   7  -1      794.16      835.75     27.02 o 
  -1   7  -1     2762.86     2920.14     64.02 o 
   1   7  -1     2695.41     2880.93     58.82 o 
   3   7  -1      381.98      399.34      8.77 o 
   5   7  -1       36.16       44.24      3.39 o 
   7   7  -1      207.41      204.64      7.38 o 
   9   7  -1       21.25       23.94      4.55 o 
  11   7  -1      179.35      173.16     12.93 o 
  13   7  -1       53.05       60.38     16.08 o 
  -8   8  -1      769.92      763.49     44.44 o 
  -6   8  -1     2364.15     2269.42     59.71 o 
  -4   8  -1       61.25       72.49      8.90 o 
  -2   8  -1     1640.69     1604.76     64.30 o 
   0   8  -1      709.47      722.45     28.28 o 
   2   8  -1     3228.09     3267.44     49.40 o 
   4   8  -1      943.03      989.23     17.24 o 
   6   8  -1     2488.50     2415.74     32.08 o 
   8   8  -1       25.08       11.53      3.65 o 
  10   8  -1      280.93      289.63     15.59 o 
  12   8  -1      214.94      220.58     28.51 o 
  -9   9  -1      390.89      391.17     34.34 o 
  -7   9  -1      491.75      500.91     35.68 o 
  -5   9  -1      420.23      471.80     21.95 o 
  -3   9  -1      845.92      894.10     41.07 o 
  -1   9  -1      920.45      890.61     26.34 o 
   1   9  -1      685.14      735.46     18.87 o 
   3   9  -1      245.99      225.09      8.71 o 
   5   9  -1     3070.41     3097.44     43.47 o 
   7   9  -1       39.59       46.01      6.69 o 
   9   9  -1      134.55      124.85     16.28 o 
  11   9  -1      448.81      407.46     19.20 o 
  13   9  -1       11.16       13.35      7.31 o 
  -8  10  -1        1.91        2.02      9.43 o 
  -6  10  -1      476.65      457.82     36.36 o 
  -4  10  -1      400.35      392.85     20.86 o 
  -2  10  -1      408.60      432.24     31.64 o 
   0  10  -1      257.72      250.96     16.83 o 
   2  10  -1     1163.78     1141.02     23.53 o 
   4  10  -1      187.35      180.08      8.79 o 
   6  10  -1      893.84      849.72     17.16 o 
   8  10  -1      964.21      914.49     26.48 o 
  10  10  -1      227.51      225.88     14.67 o 
  12  10  -1       38.51       42.73      8.92 o 
  -9  11  -1      190.14      156.87     25.58 o 
  -7  11  -1      904.70      841.59     52.52 o 
  -5  11  -1       21.23       21.54     12.12 o 
  -3  11  -1     1899.96     1957.20     80.12 o 
  -1  11  -1       84.15       79.05      8.66 o 
   1  11  -1     1465.41     1433.22     32.27 o 
   3  11  -1     1824.91     1854.68     34.22 o 
   5  11  -1      817.25      799.77     16.81 o 
   7  11  -1     1760.69     1753.47     34.50 o 
   9  11  -1      926.03      895.09     27.84 o 
  11  11  -1       70.29       79.37     10.60 o 
  -8  12  -1      171.75      136.00     24.91 o 
  -6  12  -1      229.61      328.56     33.66 o 
  -4  12  -1     1142.91     1132.44     61.94 o 
  -2  12  -1      133.65      120.52     20.87 o 
   0  12  -1      427.34      402.63     16.19 o 
   2  12  -1      591.19      559.14     16.38 o 
   4  12  -1      369.84      361.39     13.31 o 
   6  12  -1      315.97      316.62     15.65 o 
   8  12  -1      534.61      515.91     21.22 o 
  10  12  -1       29.68       21.63      7.06 o 
  12  12  -1       43.77       31.34      8.98 o 
  -9  13  -1      235.44      228.91     32.99 o 
  -7  13  -1      354.09      346.73     37.70 o 
  -5  13  -1     1144.57     1083.29     63.29 o 
  -3  13  -1     2945.05     2882.27    115.80 o 
  -1  13  -1     2642.46     2540.25     58.47 o 
   1  13  -1      969.30      945.59     22.88 o 
   3  13  -1      622.54      624.02     24.17 o 
   5  13  -1     1562.23     1490.21     37.03 o 
   7  13  -1       41.38       44.49     11.44 o 
   9  13  -1      258.47      262.51     15.83 o 
  11  13  -1      638.96      646.37     26.45 o 
  -8  14  -1       16.51       20.87     15.49 o 
  -6  14  -1      231.86      254.50     33.66 o 
  -4  14  -1      324.95      335.29     36.36 o 
  -2  14  -1     1765.34     1750.51     82.81 o 
   0  14  -1      318.31      328.28     15.47 o 
   2  14  -1       26.08       31.47      6.71 o 
   4  14  -1      626.74      577.09     21.61 o 
   6  14  -1      140.26      164.62     12.75 o 
   8  14  -1      205.48      178.61     13.57 o 
  10  14  -1       90.73      102.20     13.05 o 
  -7  15  -1       14.16        1.35     13.47 o 
  -5  15  -1        2.04        1.35     12.12 o 
  -3  15  -1       70.38       64.63     20.20 o 
  -1  15  -1      222.76      212.53     13.39 o 
   1  15  -1      164.16      157.08     11.92 o 
   3  15  -1      625.76      583.94     22.33 o 
   5  15  -1       41.09       41.57     10.27 o 
   7  15  -1      400.93      423.27     35.65 o 
   9  15  -1      395.62      406.88     24.65 o 
  -6  16  -1        5.83       30.97     18.18 o 
  -4  16  -1      357.43      419.45     43.76 o 
  -2  16  -1       32.74        5.39     12.12 o 
   0  16  -1       98.89      105.61     10.96 o 
   2  16  -1        1.04        2.84      5.04 o 
   4  16  -1      318.17      317.00     17.50 o 
   6  16  -1      536.26      613.35     39.52 o 
   8  16  -1      373.90      377.06     19.54 o 
  -5  17  -1      106.17      127.25     30.97 o 
  -3  17  -1      173.90      152.16     30.97 o 
  -1  17  -1      505.03      504.95     47.80 o 
   1  17  -1       51.76       69.76     14.99 o 
   3  17  -1      159.70      135.17     19.72 o 
   5  17  -1       85.91       72.46     15.29 o 
   7  17  -1        7.35        6.77      5.94 o 
  -4  18  -1      420.63      480.04     51.17 o 
  -2  18  -1      197.50      181.11     33.66 o 
   0  18  -1      311.72      284.12     39.05 o 
   2  18  -1      346.25      363.25     29.28 o 
   4  18  -1      136.59      103.29     19.07 o 
   6  18  -1      116.81       88.87     28.95 o 
  -3  19  -1       23.39       30.97     19.52 o 
  -1  19  -1       27.17       35.68     19.52 o 
   1  19  -1       31.93       33.66     20.20 o 
   3  19  -1        0.57        6.06     14.14 o 
   5  19  -1        3.63      -12.09     10.59 o 
   0  20  -1      103.20       95.60     28.28 o 
   2  20  -1       59.14       76.08     24.91 o 
  -6   0   0     1902.39     1989.52     55.21 o 
  -2   0   0      288.22      265.94     13.47 o 
   2   0   0      307.95      271.14      8.24 o 
   4   0   0    12018.10    11906.08    214.97 o 
   6   0   0     1952.46     1938.44    104.36 o 
   8   0   0      324.41      310.66     38.04 o 
  10   0   0      152.56      116.85     12.08 o 
  12   0   0      584.44      596.15     37.70 o 
  14   0   0      591.65      591.13     42.42 o 
  -7   1   0      502.08      537.94     21.54 o 
  -5   1   0      485.79      528.52     19.52 o 
  -1   1   0     9389.60     9072.81    446.29 o 
   1   1   0     9387.26     8809.34    267.31 o 
   3   1   0     4549.85     4583.69     61.11 o 
   5   1   0      480.98      482.31     11.88 o 
   7   1   0      507.57      522.19     14.23 o 
   9   1   0      666.96      658.17     18.06 o 
  11   1   0      179.82      157.49     10.23 o 
  13   1   0      318.15      325.89     15.91 o 
  -8   2   0     2324.23     2442.63     72.71 o 
  -6   2   0     1593.69     1798.31     55.21 o 
  -4   2   0     1292.58     1204.48     38.38 o 
  -2   2   0     3987.09     3827.09     64.06 o 
   0   2   0      688.97      738.91     12.59 o 
   2   2   0     4032.24     3939.91     52.72 o 
   4   2   0     1268.75     1141.06     22.13 o 
   6   2   0     1633.87     1737.75     35.35 o 
   8   2   0     2298.32     2334.64     40.46 o 
  10   2   0      714.12      701.56     25.46 o 
  12   2   0      298.41      274.40     14.87 o 
  14   2   0      286.29      284.34     21.16 o 
  -7   3   0     2578.47     2625.07     58.94 o 
  -5   3   0      403.53      417.78     14.76 o 
  -3   3   0     2130.79     2168.03     45.46 o 
  -1   3   0    18660.57    18000.68    257.06 o 
   1   3   0    18562.01    17337.92    592.11 o 
   3   3   0     2081.22     2107.42     27.61 o 
   5   3   0      406.61      424.02     11.18 o 
   7   3   0     2552.45     2653.57     56.46 o 
   9   3   0      627.67      638.04     18.17 o 
  11   3   0      268.56      298.56     13.63 o 
  13   3   0       97.68      110.78     10.37 o 
  -8   4   0      266.52      316.88     15.21 o 
  -6   4   0     3430.88     3524.70     74.50 o 
  -4   4   0     1514.39     1679.71     57.23 o 
  -2   4   0     3713.57     3792.59     59.95 o 
   0   4   0       95.89      102.23      3.63 o 
   2   4   0     3690.87     3603.89     45.68 o 
   4   4   0     1509.38     1679.37     23.74 o 
   6   4   0     3433.27     3419.43     45.00 o 
   8   4   0      277.14      284.18     11.22 o 
  10   4   0       14.51       13.36      4.48 o 
  12   4   0       56.81       68.45      8.06 o 
  -9   5   0       90.86       89.55     14.14 o 
  -7   5   0     1250.69     1327.12     36.66 o 
  -5   5   0        4.34        9.59      7.41 o 
  -3   5   0     1938.64     1902.96     44.50 o 
  -1   5   0     3695.23     3714.91     57.71 o 
   1   5   0     3633.91     3591.21     45.45 o 
   3   5   0     1980.31     1910.05     26.87 o 
   5   5   0        4.97        3.93      1.80 o 
   7   5   0     1256.57     1267.50     25.50 o 
   9   5   0       85.76       80.13      7.18 o 
  11   5   0       59.78       67.59      7.77 o 
  13   5   0        2.84       -3.58      4.98 o 
  -8   6   0        8.03        9.43      8.08 o 
  -6   6   0      141.64      203.68     12.56 o 
  -4   6   0     1049.16     1040.87     50.16 o 
  -2   6   0       48.33       50.25     11.11 o 
   0   6   0      867.93      782.92     29.49 o 
   2   6   0       48.74       49.41      3.27 o 
   4   6   0     1048.94     1020.64     15.80 o 
   6   6   0      141.73      192.96      8.59 o 
   8   6   0        8.00        7.93      3.51 o 
  10   6   0       97.83       90.29      7.91 o 
  12   6   0       17.75       31.20      7.52 o 
  -9   7   0      741.95      769.55     41.07 o 
  -7   7   0      139.00      144.26     12.35 o 
  -5   7   0      220.29      232.34     18.51 o 
  -3   7   0      595.56      586.79     21.09 o 
  -1   7   0      795.39      813.90     23.29 o 
   1   7   0      825.01      877.41     16.75 o 
   3   7   0      576.12      556.40     11.77 o 
   5   7   0      227.18      220.00      6.63 o 
   7   7   0      137.96      133.77      7.75 o 
   9   7   0      737.65      728.69     20.99 o 
  11   7   0      137.32      138.81     12.15 o 
  13   7   0      198.84      213.27     16.14 o 
  -8   8   0       79.35       79.45     15.49 o 
  -6   8   0       53.51       49.23      8.08 o 
  -4   8   0      957.68      979.17     61.27 o 
  -2   8   0      776.54      839.23     25.22 o 
   0   8   0     1205.47     1368.56     28.11 o 
   2   8   0      794.13      864.17     15.80 o 
   4   8   0      947.52      976.47     17.87 o 
   6   8   0       54.47       51.31      4.77 o 
   8   8   0       81.12       73.79      6.70 o 
  10   8   0        1.58        7.88      5.01 o 
  12   8   0      124.16      110.68     12.20 o 
  -9   9   0     1137.97     1183.61     58.57 o 
  -7   9   0      480.58      453.11     34.34 o 
  -5   9   0     1779.29     1800.29     50.62 o 
  -3   9   0     1742.05     1763.97     70.69 o 
  -1   9   0     3387.59     3637.17     61.78 o 
   1   9   0     3335.42     3535.48     54.63 o 
   3   9   0     1720.11     1761.54     27.90 o 
   5   9   0     1766.60     1827.85     26.57 o 
   7   9   0      480.85      473.54     17.88 o 
   9   9   0     1148.60     1110.49     35.17 o 
  11   9   0      196.86      177.63     13.86 o 
 -10  10   0      692.77      700.88     47.13 o 
  -8  10   0       19.01        6.73      9.43 o 
  -6  10   0      707.20      799.17     46.46 o 
  -4  10   0      780.87      764.84     44.44 o 
  -2  10   0     2519.33     2546.31     75.41 o 
   0  10   0      232.67      238.92     18.91 o 
   2  10   0     2508.23     2533.00     42.83 o 
   4  10   0      781.75      793.65     17.09 o 
   6  10   0      691.54      717.22     16.06 o 
   8  10   0       22.34       16.94      5.48 o 
  10  10   0      703.37      753.34     26.53 o 
  12  10   0       31.15       24.34     12.67 o 
  -9  11   0        7.60       -3.37     10.10 o 
  -5  11   0      278.89      301.63     30.30 o 
  -3  11   0       40.14       56.55     14.81 o 
  -1  11   0      176.61      175.02     10.01 o 
   1  11   0      171.74      164.00      8.73 o 
   3  11   0       38.16       40.10      7.31 o 
   5  11   0      285.31      314.77     10.69 o 
   7  11   0     1437.70     1420.69     35.84 o 
   9  11   0        6.70        7.89      5.07 o 
  11  11   0       66.85       56.43      9.87 o 
 -10  12   0      470.55      504.95     44.44 o 
  -8  12   0       94.40      135.33     24.91 o 
  -6  12   0      528.45      527.84     40.40 o 
  -4  12   0      178.94      143.41     23.56 o 
  -2  12   0     3386.87     3221.67     60.74 o 
   0  12   0      450.02      470.01     14.85 o 
   2  12   0     3420.08     3351.99     71.46 o 
   4  12   0      194.31      201.52      8.71 o 
   6  12   0      537.05      515.53     16.96 o 
   8  12   0      100.38      101.06     10.43 o 
  10  12   0      457.31      460.44     28.24 o 
  -9  13   0       25.74       47.13     19.52 o 
  -7  13   0       91.89       66.65     19.52 o 
  -5  13   0      377.98      353.47     36.36 o 
  -3  13   0      298.71      315.82     18.43 o 
  -1  13   0      125.38      107.70      9.37 o 
   1  13   0      125.06      112.41      8.45 o 
   3  13   0      301.34      317.74     13.35 o 
   5  13   0      376.72      370.34     17.48 o 
   7  13   0       92.78       90.90     10.00 o 
   9  13   0       26.03       20.61      7.03 o 
 -10  14   0       25.46       25.58     18.85 o 
  -8  14   0      273.14      346.73     40.40 o 
  -6  14   0      222.20      224.87     32.32 o 
  -4  14   0      523.58      538.62     44.44 o 
  -2  14   0       33.64       34.68      9.60 o 
   0  14   0      775.18      767.59     21.30 o 
   2  14   0       35.37       22.15      5.44 o 
   4  14   0      526.61      571.69     22.02 o 
   6  14   0      220.45      221.85     14.00 o 
   8  14   0      261.31      258.73     16.26 o 
  10  14   0       27.61       37.24      8.97 o 
  -9  15   0       15.51       13.47     17.51 o 
  -7  15   0      414.92      427.53     44.44 o 
  -5  15   0      181.09      194.58     31.64 o 
  -3  15   0      492.52      514.38     45.11 o 
  -1  15   0      259.38      262.94     15.29 o 
   1  15   0      269.22      289.31     16.01 o 
   3  15   0      487.97      481.18     39.46 o 
   5  15   0      180.59      187.97     16.63 o 
   7  15   0      411.12      447.47     23.55 o 
   9  15   0       14.49       20.68      7.86 o 
  -8  16   0       75.32       50.50     22.22 o 
  -6  16   0       28.38       71.37     22.89 o 
  -4  16   0      239.52      219.49     34.34 o 
  -2  16   0        2.92        4.94      6.62 o 
   0  16   0      823.84      761.50     26.80 o 
   2  16   0        1.91       -0.04      4.56 o 
   4  16   0      232.67      214.31     15.50 o 
   6  16   0       31.42       24.50      7.33 o 
   8  16   0       75.99       83.06     14.46 o 
  -7  17   0       79.40       64.63     24.24 o 
  -5  17   0      162.06      181.11     34.34 o 
  -3  17   0      134.87      152.16     30.30 o 
  -1  17   0      438.95      410.23     23.91 o 
   1  17   0      436.96      412.05     33.17 o 
   3  17   0      133.54      164.46     25.12 o 
   5  17   0      168.53      186.81     15.41 o 
   7  17   0       75.91       84.47     26.26 o 
  -6  18   0       30.09       10.77     18.85 o 
  -4  18   0       41.13       28.28     19.52 o 
  -2  18   0       89.30       18.85     15.49 o 
   0  18   0        2.07        9.90      7.72 o 
   2  18   0       90.46       85.64     15.49 o 
   4  18   0       41.40       52.30     10.70 o 
   6  18   0       29.39       18.37     21.21 o 
  -5  19   0      128.41      136.00     33.66 o 
  -3  19   0      407.00      340.00     45.78 o 
  -1  19   0      139.05      150.14     32.32 o 
   1  19   0      137.10      122.54     28.95 o 
   3  19   0      414.96      399.25     43.09 o 
   5  19   0      124.40      148.47     31.98 o 
  -2  20   0       46.27       59.25     24.91 o 
   0  20   0        0.47       11.45     15.49 o 
   2  20   0       45.38       68.00     24.24 o 
  -7   1   1     1154.08     1254.30     38.38 o 
  -5   1   1     1037.24     1166.11     36.36 o 
  -3   1   1    12970.51    13256.31    197.49 o 
  -1   1   1     3414.97     3483.54     37.80 o 
   1   1   1     6170.76     6213.89     65.11 o 
   3   1   1      207.99      209.69      8.12 o 
   5   1   1     1133.12     1141.00     25.91 o 
   7   1   1      522.14      474.18     14.37 o 
   9   1   1      254.49      261.72     12.15 o 
  11   1   1      276.19      261.53     17.78 o 
  13   1   1      131.44      131.33     11.83 o 
  -8   2   1     1179.82     1180.92     40.40 o 
  -6   2   1     1445.01     1580.84     51.17 o 
  -4   2   1    12324.17    12522.61    231.27 o 
  -2   2   1    15880.13    15958.75    266.67 o 
   0   2   1     5552.24     5511.39     58.17 o 
   2   2   1     1168.48     1196.22     16.86 o 
   4   2   1     2361.36     2394.08     32.21 o 
   6   2   1       72.21       95.98      6.42 o 
   8   2   1     1268.05     1311.66     27.80 o 
  10   2   1       62.99       45.84      6.80 o 
  12   2   1      454.59      492.60     19.02 o 
  -9   3   1      741.39      763.12     23.95 o 
  -7   3   1      113.53      125.48     13.13 o 
  -5   3   1      171.51      203.15      9.49 o 
  -3   3   1      438.74      429.74      9.66 o 
  -1   3   1     7526.96     7710.11     91.68 o 
   1   3   1      746.44      774.08     12.03 o 
   3   3   1     1768.48     1811.75     27.92 o 
   5   3   1      607.27      610.64     12.14 o 
   7   3   1      350.03      308.72     11.52 o 
   9   3   1      534.37      482.30     16.18 o 
  11   3   1      158.74      145.64     11.08 o 
  -8   4   1     1086.77     1136.96     46.46 o 
  -6   4   1     1474.81     1451.64     56.55 o 
  -4   4   1     1854.95     1775.46     31.62 o 
  -2   4   1      841.26      821.28     14.58 o 
   0   4   1     6272.42     6193.49     74.43 o 
   2   4   1      747.59      738.09     12.49 o 
   4   4   1     8482.98     8725.42    102.43 o 
   6   4   1     2514.89     2587.80     36.64 o 
   8   4   1      381.33      366.60     13.27 o 
  10   4   1      454.03      448.81     19.92 o 
  12   4   1       82.48       85.28      9.58 o 
  -9   5   1      525.48      529.19     30.30 o 
  -7   5   1      111.65      113.85     10.10 o 
  -5   5   1       52.68       52.31      6.13 o 
  -3   5   1      488.73      518.03     10.65 o 
  -1   5   1     7959.19     8181.23    107.55 o 
   1   5   1     2073.22     2150.80     29.64 o 
   3   5   1       73.29       89.43      5.44 o 
   5   5   1     1160.62     1243.65     20.59 o 
   7   5   1      168.95      166.59      8.89 o 
   9   5   1       21.90       15.50      6.70 o 
  11   5   1       63.89       60.68      7.83 o 
 -10   6   1      694.73      585.07     35.68 o 
  -8   6   1     1044.03      992.87     31.41 o 
  -6   6   1      976.19      919.47     28.25 o 
  -4   6   1       27.19       22.78      3.20 o 
  -2   6   1     1330.80     1365.41     21.64 o 
   0   6   1     4737.18     5035.60     62.34 o 
   2   6   1     1471.26     1433.49     19.80 o 
   4   6   1      206.63      237.89      7.50 o 
   6   6   1     1107.03     1105.24     24.62 o 
   8   6   1       95.77       94.42      7.65 o 
  10   6   1       38.60       27.56      6.51 o 
  12   6   1       45.62       49.00      9.52 o 
  -9   7   1       21.80       41.07     12.12 o 
  -7   7   1      210.87      218.08     13.71 o 
  -5   7   1       35.73       42.06      6.79 o 
  -3   7   1      387.22      404.16     11.19 o 
  -1   7   1     2702.07     2936.58     49.95 o 
   1   7   1     2777.43     2803.85     38.84 o 
   3   7   1      795.23      858.75     14.44 o 
   5   7   1      730.02      765.22     18.28 o 
   7   7   1      738.40      719.10     37.32 o 
   9   7   1       19.73       14.75      4.76 o 
  11   7   1       38.89       44.51     10.46 o 
 -10   8   1      270.21      287.49     27.60 o 
  -8   8   1       24.52       18.18     10.10 o 
  -6   8   1     2464.52     2367.90     60.19 o 
  -4   8   1      966.20     1046.26     47.80 o 
  -2   8   1     3234.77     3309.54     57.05 o 
   0   8   1      674.51      716.41     14.21 o 
   2   8   1     1635.55     1626.69     25.96 o 
   4   8   1       56.97       58.90      4.13 o 
   6   8   1     2370.11     2237.06     39.32 o 
   8   8   1      761.66      744.99     20.49 o 
  10   8   1      220.85      217.95     21.31 o 
  -9   9   1      129.22      102.34     18.85 o 
  -7   9   1       43.65       60.70      9.34 o 
  -5   9   1     3074.03     3064.73    107.72 o 
  -3   9   1      232.06      216.51      9.59 o 
  -1   9   1      708.19      745.21     27.11 o 
   1   9   1      894.99      900.15     17.30 o 
   3   9   1      851.32      881.03     15.66 o 
   5   9   1      422.75      440.13     11.96 o 
   7   9   1      481.11      470.28     15.13 o 
   9   9   1      397.55      400.31     18.78 o 
  11   9   1       36.16       33.48     10.04 o 
 -10  10   1      229.30      195.92     26.93 o 
  -8  10   1      957.81      803.21     49.15 o 
  -6  10   1      899.05      848.51     31.92 o 
  -4  10   1      197.08      189.86     22.89 o 
  -2  10   1     1182.35     1160.19     47.10 o 
   0  10   1      267.17      265.63     10.33 o 
   2  10   1      399.21      392.03     11.06 o 
   4  10   1      390.43      428.33     14.02 o 
   6  10   1      478.54      484.59     15.08 o 
   8  10   1        1.52       -2.90      4.43 o 
  10  10   1      249.31      224.06     15.44 o 
 -11  11   1       64.64       55.21     18.85 o 
  -9  11   1      940.07      855.05     53.19 o 
  -7  11   1     1761.07     1764.64     79.45 o 
  -5  11   1      843.34      800.52     48.48 o 
  -3  11   1     1796.68     1776.71     38.35 o 
  -1  11   1     1467.46     1458.60     32.18 o 
   1  11   1       89.27       77.20      7.32 o 
   3  11   1     1874.70     1831.20     30.91 o 
   5  11   1       20.77       22.62      4.56 o 
   7  11   1      920.21      868.20     34.04 o 
   9  11   1      182.00      179.36     19.77 o 
 -10  12   1       29.85       20.87     14.14 o 
  -8  12   1      530.60      518.42     42.42 o 
  -6  12   1      314.36      274.02     30.97 o 
  -4  12   1      373.34      352.19     18.54 o 
  -2  12   1      593.73      623.85     20.28 o 
   0  12   1      423.06      423.74     14.33 o 
   2  12   1      134.18      143.20      7.47 o 
   4  12   1     1143.84     1187.14     22.96 o 
   6  12   1      227.42      235.23     14.11 o 
   8  12   1      171.69      182.26     13.64 o 
  10  12   1       77.24       70.37     18.01 o 
 -11  13   1      644.71      689.43     52.52 o 
  -9  13   1      247.23      222.85     31.64 o 
  -7  13   1       42.29       44.44     18.18 o 
  -5  13   1     1527.12     1339.14     72.04 o 
  -3  13   1      614.23      609.47     20.54 o 
  -1  13   1      958.06      909.98     23.04 o 
   1  13   1     2637.20     2461.96     56.95 o 
   3  13   1     2978.75     3016.00     46.18 o 
   5  13   1     1144.27     1111.35     28.28 o 
   7  13   1      338.58      386.46     18.41 o 
   9  13   1      241.15      264.39     16.94 o 
 -10  14   1       89.01      107.72     26.93 o 
  -8  14   1      203.12      196.60     31.64 o 
  -6  14   1      135.53      129.27     26.26 o 
  -4  14   1      619.40      607.29     47.13 o 
  -2  14   1       27.61       23.73      6.34 o 
   0  14   1      312.29      345.01     14.06 o 
   2  14   1     1775.46     1724.20     36.63 o 
   4  14   1      325.23      328.15     13.98 o 
   6  14   1      228.43      240.45     15.08 o 
   8  14   1       15.97       14.50      8.22 o 
  -9  15   1      400.40      329.90     41.74 o 
  -7  15   1      410.39      419.45     43.76 o 
  -5  15   1       46.57       28.28     17.51 o 
  -3  15   1      626.67      611.52     27.89 o 
  -1  15   1      158.52      155.30     12.61 o 
   1  15   1      235.80      218.37     17.35 o 
   3  15   1       66.33       82.51     10.36 o 
   5  15   1        2.35        6.28      4.96 o 
   7  15   1       16.70        9.44      8.22 o 
  -8  16   1      373.12      412.72     46.46 o 
  -6  16   1      549.28      538.62     51.17 o 
  -4  16   1      327.61      358.85     41.07 o 
  -2  16   1        1.30        4.33      6.06 o 
   0  16   1      106.78      101.48     11.18 o 
   2  16   1       33.67       22.09      9.97 o 
   4  16   1      348.16      360.75     19.48 o 
   6  16   1        5.03        5.42      7.95 o 
  -7  17   1        6.47       20.87     18.85 o 
  -5  17   1       82.33       90.22     26.26 o 
  -3  17   1      157.32      173.45     17.42 o 
  -1  17   1       50.56       42.95     10.34 o 
   1  17   1      501.87      564.48     36.02 o 
   3  17   1      176.94      177.39     16.10 o 
   5  17   1      108.81       74.39     14.48 o 
  -6  18   1      115.71       96.95     29.62 o 
  -4  18   1      137.09       98.30     28.28 o 
  -2  18   1      337.69      364.50     26.26 o 
   0  18   1      317.64      344.51     23.75 o 
   2  18   1      198.43      156.23     18.51 o 
   4  18   1      427.28      438.31     22.95 o 
  -5  19   1        3.57       11.45     16.83 o 
  -3  19   1        0.55        0.62      8.22 o 
  -1  19   1       32.15       47.45     17.17 o 
   1  19   1       27.53        8.89      7.84 o 
   3  19   1       23.62       17.27      9.83 o 
  -2  20   1       56.86       51.17     22.89 o 
   0  20   1      103.04      162.93     33.66 o 
  -6   0   2      475.23      490.81     16.83 o 
  -4   0   2    78141.41    67327.13   1682.51 o 
  -2   0   2     5229.65     5201.39     77.16 o 
   0   0   2    28542.03    25628.38    375.39 o 
   2   0   2     1824.46     1844.35     45.13 o 
   4   0   2     4949.95     5300.93     88.81 o 
   6   0   2     2239.91     2141.13     53.01 o 
   8   0   2      697.94      680.23     27.50 o 
  10   0   2     1383.01     1289.99     59.25 o 
  12   0   2      130.77      178.89     18.69 o 
  -9   1   2       72.61       83.49      6.73 o 
  -7   1   2     1766.15     1810.43     51.84 o 
  -5   1   2    19508.24    20183.44    256.77 o 
  -3   1   2      681.10      681.44     11.24 o 
  -1   1   2     3841.27     3920.48     42.00 o 
   1   1   2       26.53       28.12      1.94 o 
   3   1   2     2049.76     2119.96     26.53 o 
   5   1   2      974.35     1024.25     18.17 o 
   7   1   2      226.13      239.56     12.73 o 
   9   1   2      745.66      783.89     22.17 o 
  11   1   2       26.50       32.17      6.79 o 
  -8   2   2     1419.52     1372.13     45.78 o 
  -6   2   2      481.29      452.03     13.78 o 
  -4   2   2    30096.83    27989.45    423.49 o 
  -2   2   2    16321.84    15879.64    228.16 o 
   0   2   2     5219.09     5157.62     55.11 o 
   2   2   2     1634.29     1680.47     23.68 o 
   4   2   2       99.27       75.13      6.36 o 
   6   2   2      879.70      874.76     27.86 o 
   8   2   2      232.26      237.59     11.74 o 
  10   2   2       65.30       62.70      7.91 o 
  -9   3   2      871.24      881.36     45.45 o 
  -7   3   2     2518.84     2487.06     76.75 o 
  -5   3   2     9167.04     8983.41    349.61 o 
  -3   3   2     8310.36     8387.31    126.06 o 
  -1   3   2     1004.22     1009.32     14.25 o 
   1   3   2     3738.64     3641.41     44.60 o 
   3   3   2     1511.36     1620.31     23.90 o 
   5   3   2      506.10      470.46     12.61 o 
   7   3   2      416.11      422.11     14.32 o 
   9   3   2        9.52        3.40      3.93 o 
  11   3   2       38.00       39.14      7.51 o 
 -10   4   2      931.60      892.08     39.05 o 
  -8   4   2       69.72       88.30      7.84 o 
  -6   4   2      415.37      445.28     23.90 o 
  -4   4   2     3784.80     4018.27    113.78 o 
  -2   4   2      999.64      969.70     14.77 o 
   0   4   2     1548.10     1552.81     19.58 o 
   2   4   2      229.08      231.07      6.54 o 
   4   4   2     1450.49     1488.82     23.42 o 
   6   4   2      930.96      938.19     24.17 o 
   8   4   2       56.59       52.57      7.00 o 
  10   4   2      202.74      210.53     16.87 o 
  -9   5   2      513.86      498.82     40.40 o 
  -7   5   2      444.81      477.66     18.02 o 
  -5   5   2      706.71      666.50     21.47 o 
  -3   5   2     3008.34     3191.43     39.95 o 
  -1   5   2     5078.91     5162.64     63.70 o 
   1   5   2      319.76      380.49      8.46 o 
   3   5   2      325.52      336.82      8.80 o 
   5   5   2      248.07      253.55      8.36 o 
   7   5   2      189.30      184.72      9.92 o 
   9   5   2      541.86      540.50     18.95 o 
  11   5   2      221.54      244.49     14.19 o 
 -10   6   2      438.97      411.37     27.60 o 
  -8   6   2      413.64      433.49     21.54 o 
  -6   6   2      115.09      139.54      6.59 o 
  -4   6   2      921.34      839.55     25.20 o 
  -2   6   2     1904.10     1900.73     27.03 o 
   0   6   2      567.47      637.71     12.51 o 
   2   6   2     2915.04     3097.39     48.38 o 
   4   6   2       99.05       99.26      5.56 o 
   6   6   2        4.80        5.72      3.34 o 
   8   6   2      216.29      231.74     11.81 o 
  10   6   2       13.38        1.12      4.34 o 
  -9   7   2     1258.35     1234.78     55.21 o 
  -7   7   2      649.16      684.54     18.33 o 
  -5   7   2     1461.72     1415.36     32.63 o 
  -3   7   2    10857.53    11535.00    219.91 o 
  -1   7   2     3630.78     3710.06     48.69 o 
   1   7   2      720.90      728.56     12.69 o 
   3   7   2     1949.87     1910.95     32.51 o 
   5   7   2       52.84       62.12      4.98 o 
   7   7   2      354.96      369.26     13.96 o 
   9   7   2       38.20       37.93      7.61 o 
  11   7   2      123.45      125.14     12.94 o 
 -10   8   2       93.11       99.64     17.51 o 
  -8   8   2      587.62      578.34     36.36 o 
  -6   8   2      413.79      388.44     28.61 o 
  -4   8   2      722.14      770.09     15.05 o 
  -2   8   2      357.62      385.78      9.70 o 
   0   8   2       20.71       27.92      3.31 o 
   2   8   2     1401.34     1413.17     24.09 o 
   4   8   2      368.78      346.62     10.34 o 
   6   8   2      101.05       84.27      7.09 o 
   8   8   2       64.49       67.89      7.67 o 
  10   8   2       88.84       98.94     15.56 o 
 -11   9   2      211.97      206.02     24.24 o 
  -9   9   2     1466.86     1339.14     63.96 o 
  -7   9   2     1267.92     1177.81     38.54 o 
  -5   9   2     1150.87     1178.57     29.92 o 
  -3   9   2      174.79      168.71      9.30 o 
  -1   9   2     1468.93     1481.77     24.56 o 
   1   9   2     2859.33     2873.16     41.63 o 
   3   9   2     1847.84     1750.89     28.34 o 
   5   9   2     1882.05     1901.22     31.06 o 
   7   9   2     1369.56     1384.87     30.18 o 
   9   9   2      283.29      289.60     20.93 o 
 -10  10   2      622.25      636.91     43.09 o 
  -8  10   2       92.08       91.56     18.85 o 
  -6  10   2     2576.33     2437.92     98.30 o 
  -4  10   2       91.27       88.07      7.34 o 
  -2  10   2      175.39      191.54      8.73 o 
   0  10   2      194.80      203.95      7.88 o 
   2  10   2      284.32      267.80     10.89 o 
   4  10   2      621.90      600.74     14.85 o 
   6  10   2     1223.56     1255.87     27.83 o 
   8  10   2      164.27      177.13     18.55 o 
  10  10   2      316.15      300.83     18.54 o 
 -11  11   2      100.91       90.89     20.87 o 
  -9  11   2      168.49      175.72     25.58 o 
  -7  11   2       13.34       13.47     11.45 o 
  -5  11   2      149.91      129.21     12.44 o 
  -3  11   2      546.03      529.92     15.41 o 
  -1  11   2      367.87      393.83     11.42 o 
   1  11   2      429.36      447.33     12.67 o 
   3  11   2     1231.33     1211.76     22.75 o 
   5  11   2      310.62      289.79     12.07 o 
   7  11   2      163.72      170.54     12.81 o 
   9  11   2       20.54       20.31      7.52 o 
 -10  12   2       98.96       61.27     19.52 o 
  -8  12   2      108.33      129.94     23.56 o 
  -6  12   2      506.91      510.34     40.40 o 
  -4  12   2      645.96      675.11     24.48 o 
  -2  12   2     1524.89     1565.93     35.25 o 
   0  12   2     1936.44     1994.38     33.15 o 
   2  12   2      972.06      949.25     20.02 o 
   4  12   2      437.52      419.54     12.83 o 
   6  12   2       61.31       64.74      8.83 o 
   8  12   2      106.64      118.10     15.81 o 
 -11  13   2       27.61       10.10     13.47 o 
  -9  13   2       86.79      115.80     24.91 o 
  -7  13   2       42.60       59.25     19.52 o 
  -5  13   2      212.39      196.58     21.88 o 
  -3  13   2     1030.41     1072.18     38.48 o 
  -1  13   2      623.00      634.81     18.77 o 
   1  13   2      254.55      261.91     10.57 o 
   3  13   2      559.17      543.34     14.91 o 
   5  13   2       85.28       79.74     14.48 o 
   7  13   2       17.81       18.06      8.84 o 
 -10  14   2       58.18       80.12     22.89 o 
  -8  14   2       97.32       94.26     24.24 o 
  -6  14   2      539.20      530.54     43.76 o 
  -4  14   2      551.83      495.82     24.87 o 
  -2  14   2       81.60       83.52      9.39 o 
   0  14   2      964.43      937.32     28.72 o 
   2  14   2      166.47      185.59     10.65 o 
   4  14   2       63.94       83.76     10.17 o 
   6  14   2      146.13      124.40     20.87 o 
   8  14   2       32.74       30.45     10.91 o 
 -11  15   2      241.46      158.89     30.97 o 
  -9  15   2       36.92       12.12     15.49 o 
  -7  15   2      240.53      216.79     33.66 o 
  -5  15   2      305.90      299.61     36.36 o 
  -3  15   2      314.95      263.77     19.24 o 
  -1  15   2        7.25        0.57      8.55 o 
   1  15   2      186.48      180.22     19.73 o 
   3  15   2      360.60      381.84     19.30 o 
   5  15   2        0.37       -1.05      6.41 o 
   7  15   2      125.50      112.98     16.83 o 
 -10  16   2       76.13       80.12     26.26 o 
  -8  16   2      286.32      296.24     39.72 o 
  -6  16   2      153.48      180.44     31.64 o 
  -4  16   2       52.42       41.90      9.83 o 
  -2  16   2       40.50       44.83     22.89 o 
   0  16   2       72.76      122.69     14.45 o 
   2  16   2      276.52      294.52     35.46 o 
   4  16   2       69.13       61.16     10.14 o 
   6  16   2       63.58       82.06     14.32 o 
  -9  17   2       12.86       13.47     18.18 o 
  -7  17   2      457.39      552.76     52.52 o 
  -5  17   2      394.15      387.80     43.76 o 
  -3  17   2       53.30       71.68     12.70 o 
  -1  17   2      168.27      155.32     16.57 o 
   1  17   2      609.11      737.46     33.15 o 
   3  17   2      166.97      180.30     15.22 o 
   5  17   2       79.84       96.14     26.26 o 
  -8  18   2        0.47      -11.45     15.49 o 
  -6  18   2       40.34       53.19     22.22 o 
  -4  18   2       81.66       75.64     14.81 o 
  -2  18   2      118.48       93.36     14.78 o 
   0  18   2       26.74       17.19     13.13 o 
   2  18   2        7.54        8.65      7.77 o 
   4  18   2       82.75       74.91     14.68 o 
  -5  19   2      409.37      537.94     54.53 o 
  -3  19   2      190.01      200.87     27.94 o 
  -1  19   2      176.67      160.03     18.81 o 
   1  19   2      258.76      252.76     42.42 o 
  -2  20   2       25.50       20.50     22.55 o 
  -9   1   3      851.67      906.71     41.06 o 
  -7   1   3      332.58      281.05     12.15 o 
  -5   1   3     4859.33     5032.59     96.64 o 
  -3   1   3     8879.14     8734.12     91.02 o 
  -1   1   3     5937.25     5838.54     62.65 o 
   1   1   3     3110.42     3101.57     39.35 o 
   3   1   3     1409.44     1399.95     20.15 o 
   5   1   3     1550.67     1500.61     25.16 o 
   7   1   3      510.26      523.44     16.90 o 
   9   1   3       31.79       35.63      6.98 o 
 -10   2   3       10.71       15.88      5.72 o 
  -8   2   3     6603.97     6693.63    103.11 o 
  -6   2   3      893.51      972.01     18.84 o 
  -4   2   3     3365.57     3299.21     37.26 o 
  -2   2   3     1017.81      999.48     13.07 o 
   0   2   3     1141.21     1189.53     16.25 o 
   2   2   3      261.14      271.87      8.36 o 
   4   2   3     2281.98     2344.23     38.64 o 
   6   2   3     1027.36     1027.39     24.05 o 
   8   2   3      293.22      292.58     13.64 o 
  10   2   3      184.84      205.98     13.24 o 
  -9   3   3      766.01      743.92     22.38 o 
  -7   3   3      114.07      122.46      5.76 o 
  -5   3   3     7932.81     8053.80    148.95 o 
  -3   3   3     2985.22     3046.00     38.07 o 
  -1   3   3      854.81      821.22     11.71 o 
   1   3   3     2923.47     3471.19     44.33 o 
   3   3   3     1442.17     1424.65     22.92 o 
   5   3   3       43.27       52.76      5.80 o 
   7   3   3     1028.72     1033.66     27.17 o 
   9   3   3       90.52      108.10      9.61 o 
 -10   4   3     1444.79     1438.60     38.08 o 
  -8   4   3      308.30      296.45     12.93 o 
  -6   4   3     3780.58     4112.22     83.30 o 
  -4   4   3     2238.06     2330.20     35.15 o 
  -2   4   3     1298.92     1228.10     18.36 o 
   0   4   3     6526.37     6870.81     92.99 o 
   2   4   3       78.22      120.33      6.75 o 
   4   4   3      786.98      768.34     15.93 o 
   6   4   3     1557.85     1569.13     31.66 o 
   8   4   3      549.36      546.37     21.38 o 
  10   4   3      230.47      258.11     14.67 o 
 -11   5   3      136.18      109.74     14.14 o 
  -9   5   3      897.47      834.18     39.05 o 
  -7   5   3      162.24      180.57     10.51 o 
  -5   5   3     1025.95      958.36     37.70 o 
  -3   5   3     1746.89     1726.86     24.77 o 
  -1   5   3     1533.48     1623.44     20.87 o 
   1   5   3      871.04      929.30     17.25 o 
   3   5   3      772.94      797.16     23.03 o 
   5   5   3      384.86      386.80     11.95 o 
   7   5   3      132.97      134.00     21.58 o 
   9   5   3       63.73       57.57      8.16 o 
 -10   6   3     1105.21     1158.03     50.50 o 
  -8   6   3      106.41      101.51      7.44 o 
  -6   6   3     2192.40     2362.51     82.14 o 
  -4   6   3     2386.91     2361.55     33.65 o 
  -2   6   3     4712.07     4729.34     59.76 o 
   0   6   3     3789.00     4055.59     51.02 o 
   2   6   3     2433.48     2474.85     34.76 o 
   4   6   3      785.62      722.07     15.77 o 
   6   6   3      468.26      460.13     24.86 o 
   8   6   3       52.96       38.75      6.59 o 
  10   6   3       66.80       66.22      8.98 o 
 -11   7   3       73.69       65.31     14.14 o 
  -9   7   3      149.56      127.92     17.51 o 
  -7   7   3     1042.91      997.79     47.13 o 
  -5   7   3      859.65      909.76     51.51 o 
  -3   7   3     1086.70     1146.41     18.90 o 
  -1   7   3     2670.21     2781.39     33.91 o 
   1   7   3      933.74      962.23     17.36 o 
   3   7   3       95.14      110.91      6.08 o 
   5   7   3      540.57      504.46     15.65 o 
   7   7   3      175.48      167.05     14.67 o 
   9   7   3       30.47       28.48      9.13 o 
 -10   8   3      115.60      111.76     17.51 o 
  -8   8   3      568.25      513.03     34.34 o 
  -6   8   3      579.85      557.47     35.01 o 
  -4   8   3     2056.88     2104.15     32.89 o 
  -2   8   3     1206.42     1174.51     20.24 o 
   0   8   3      162.65      160.37      5.92 o 
   2   8   3       14.34       12.27      2.95 o 
   4   8   3      571.68      543.92     13.80 o 
   6   8   3      647.42      647.68     22.39 o 
   8   8   3      332.19      365.25     15.80 o 
 -11   9   3       25.04       20.20     12.12 o 
  -9   9   3      321.87      321.15     28.95 o 
  -7   9   3      694.55      654.42     40.40 o 
  -5   9   3      643.13      652.22     53.86 o 
  -3   9   3       67.05       98.10      5.47 o 
  -1   9   3      173.23      171.72      7.17 o 
   1   9   3      724.84      736.66     14.09 o 
   3   9   3       65.15       68.96      8.31 o 
   5   9   3      614.55      614.28     17.79 o 
   7   9   3      179.72      211.89     13.51 o 
   9   9   3      147.29      166.56     14.19 o 
 -12  10   3      168.56      152.16     23.56 o 
 -10  10   3      487.89      440.99     35.68 o 
  -8  10   3      434.80      327.21     30.97 o 
  -6  10   3      862.95      811.44     30.07 o 
  -4  10   3     2317.40     2302.91     38.50 o 
  -2  10   3      310.45      306.79      9.70 o 
   0  10   3      888.55      913.41     16.17 o 
   2  10   3      122.65      139.77     11.74 o 
   4  10   3      425.84      446.86     13.04 o 
   6  10   3      261.57      257.87     12.45 o 
   8  10   3        1.85        7.88      7.34 o 
 -11  11   3      520.08      550.74     41.07 o 
  -9  11   3     1970.51     1904.68     84.16 o 
  -7  11   3      509.16      496.20     38.38 o 
  -5  11   3      877.79      858.42     31.06 o 
  -3  11   3      971.17      953.72     21.80 o 
  -1  11   3      753.45      748.93     24.89 o 
   1  11   3     2429.93     2440.45     33.68 o 
   3  11   3     1953.82     1919.79     32.06 o 
   5  11   3       12.41       10.76      5.06 o 
   7  11   3      175.37      162.82     20.87 o 
 -12  12   3      203.62      201.98     28.28 o 
 -10  12   3      163.74      181.78     26.93 o 
  -8  12   3      123.87      115.80     22.89 o 
  -6  12   3      267.85      244.76     17.77 o 
  -4  12   3       21.48        8.19      5.48 o 
  -2  12   3      414.41      433.46     12.80 o 
   0  12   3     1422.61     1423.42     26.66 o 
   2  12   3     1330.86     1342.72     29.20 o 
   4  12   3      125.34      148.09     10.40 o 
   6  12   3       59.36       38.93     10.51 o 
   8  12   3       20.62       21.64     17.51 o 
 -11  13   3      375.22      298.93     35.68 o 
  -9  13   3       38.90       59.25     19.52 o 
  -7  13   3      682.90      785.03     51.17 o 
  -5  13   3      107.77       90.31     12.12 o 
  -3  13   3      921.23      929.22     49.49 o 
  -1  13   3     2239.75     2172.70     40.80 o 
   1  13   3      540.18      549.54     17.37 o 
   3  13   3      179.21      165.85     16.81 o 
   5  13   3      289.33      290.66     21.68 o 
   7  13   3      123.34      141.66     17.44 o 
 -12  14   3        8.87      -12.12     12.79 o 
 -10  14   3      100.81       46.46     18.85 o 
  -8  14   3       18.22        4.04     12.12 o 
  -6  14   3      367.21      394.69     23.17 o 
  -4  14   3      294.55      287.86     20.37 o 
  -2  14   3      598.39      583.90     30.63 o 
   0  14   3       40.51       29.47      5.67 o 
   2  14   3      293.36      325.33     14.11 o 
   4  14   3       63.77       43.70     10.64 o 
   6  14   3        3.40       10.81      7.54 o 
 -11  15   3      304.76      289.51     37.70 o 
  -9  15   3      482.30      457.82     45.11 o 
  -7  15   3      459.22      573.63     49.15 o 
  -5  15   3       91.33       86.02     12.57 o 
  -3  15   3     1281.67     1246.38     43.82 o 
  -1  15   3       88.93       89.78     12.57 o 
   1  15   3      424.21      435.39     19.34 o 
   3  15   3      346.07      402.81     22.58 o 
   5  15   3      175.68      190.77     18.75 o 
 -10  16   3      158.43      211.41     35.01 o 
  -8  16   3      508.91      478.02     47.80 o 
  -6  16   3      168.68      144.75     29.62 o 
  -4  16   3      547.72      532.74     28.52 o 
  -2  16   3      443.25      455.45     25.78 o 
   0  16   3      288.36      324.16     22.13 o 
   2  16   3      182.46      225.37     19.48 o 
   4  16   3       85.38       90.92     14.54 o 
  -9  17   3       40.57       35.68     21.54 o 
  -7  17   3       15.36       28.95     16.83 o 
  -5  17   3        5.50        7.11      7.44 o 
  -3  17   3       74.89       65.41     12.93 o 
  -1  17   3       98.56      106.40     14.68 o 
   1  17   3       56.24       60.71     12.57 o 
   3  17   3      143.14      145.46     14.32 o 
  -8  18   3      261.49      267.96     41.07 o 
  -6  18   3      165.65      198.62     35.68 o 
  -4  18   3      127.15      156.55     42.42 o 
  -2  18   3       90.79       87.38     14.39 o 
   0  18   3      518.17      589.94     31.38 o 
   2  18   3      172.34      203.99     19.84 o 
  -5  19   3       23.36        6.83      8.83 o 
  -3  19   3       48.79       44.12     12.44 o 
  -1  19   3        8.35        0.77     10.10 o 
   1  19   3       31.48       14.81     14.81 o 
 -10   0   4     1322.85     1306.15     56.22 o 
  -8   0   4     5601.73     6027.39    115.13 o 
  -6   0   4    12617.18    12581.32    301.63 o 
  -4   0   4     1397.71     1330.14     24.25 o 
  -2   0   4     1101.04     1207.66     23.17 o 
   0   0   4     6340.74     6872.62    106.35 o 
   2   0   4      362.90      345.43     12.00 o 
   4   0   4     3349.19     3369.85     60.43 o 
   6   0   4      111.33      108.83     15.82 o 
   8   0   4      115.33      115.70     14.24 o 
 -11   1   4       16.60       10.77      5.39 o 
  -9   1   4     5216.02     5378.78     83.52 o 
  -7   1   4      240.11      256.04      6.90 o 
  -5   1   4      845.19      862.01     13.80 o 
  -3   1   4     1044.12     1064.82     14.47 o 
  -1   1   4     2337.80     2516.66     32.87 o 
   1   1   4       96.42       99.44      4.52 o 
   3   1   4      590.86      578.98     12.02 o 
   5   1   4     1180.39     1114.25     21.65 o 
   7   1   4       51.44       55.18      7.19 o 
   9   1   4        1.23        2.13      4.56 o 
 -10   2   4     3313.77     3331.48     54.26 o 
  -8   2   4     5139.28     5227.40     81.33 o 
  -6   2   4     1027.89      985.41     17.15 o 
  -4   2   4     3854.21     3686.46     51.50 o 
  -2   2   4     3716.13     3808.46     43.07 o 
   0   2   4      749.06      706.22     14.50 o 
   2   2   4      609.17      619.83     12.02 o 
   4   2   4     1510.59     1478.10     26.30 o 
   6   2   4      889.09      864.06     22.70 o 
   8   2   4      134.61      151.97     10.92 o 
 -11   3   4      340.62      337.98     20.20 o 
  -9   3   4     7152.63     7363.61    114.40 o 
  -7   3   4      489.34      510.13     29.62 o 
  -5   3   4      903.33      847.17     12.30 o 
  -3   3   4     3662.57     3558.60     40.14 o 
  -1   3   4      848.72      920.40     13.90 o 
   1   3   4      571.58      475.04      9.81 o 
   3   3   4      366.40      360.37     10.38 o 
   5   3   4      488.63      486.26     15.58 o 
   7   3   4      353.81      339.03     14.79 o 
   9   3   4        8.84        9.03      5.66 o 
 -10   4   4      757.03      768.88     26.93 o 
  -8   4   4     1545.09     1599.23     54.87 o 
  -6   4   4      712.55      723.96     12.37 o 
  -4   4   4     1277.74     1322.93     17.86 o 
  -2   4   4     1129.67     1072.98     14.91 o 
   0   4   4      111.77      124.76      5.09 o 
   2   4   4      775.68      753.66     15.32 o 
   4   4   4      395.07      389.20     11.56 o 
   6   4   4      295.49      301.66     13.31 o 
   8   4   4       48.72       57.33     10.20 o 
 -11   5   4       83.71       94.93     13.47 o 
  -9   5   4      488.54      513.67     18.97 o 
  -7   5   4     1610.06     1516.21     57.23 o 
  -5   5   4     1615.11     1658.67     24.94 o 
  -3   5   4     3260.23     3277.14     43.22 o 
  -1   5   4      242.01      224.06      6.10 o 
   1   5   4      232.68      209.84      8.84 o 
   3   5   4      846.79      810.93     22.73 o 
   5   5   4      336.37      348.22     13.55 o 
   7   5   4       58.06       62.66      8.16 o 
   9   5   4      221.53      266.68     20.58 o 
 -12   6   4       32.90       37.70     10.77 o 
 -10   6   4      565.79      614.02     34.34 o 
  -8   6   4      431.72      443.69     28.28 o 
  -6   6   4      235.68      248.44     19.52 o 
  -4   6   4      826.40      850.43     17.78 o 
  -2   6   4     1932.67     1961.50     32.57 o 
   0   6   4       73.93       85.48      4.78 o 
   2   6   4       77.27       77.66      5.14 o 
   4   6   4      461.51      441.73     12.88 o 
   6   6   4       17.11        8.29      4.86 o 
   8   6   4      207.95      229.05     13.62 o 
 -11   7   4      311.88      298.26     24.91 o 
  -9   7   4     1258.95     1288.64     55.88 o 
  -7   7   4     2172.27     2299.89     82.81 o 
  -5   7   4     3136.45     3182.64     42.56 o 
  -3   7   4     3336.06     3387.38     45.56 o 
  -1   7   4     1760.55     1748.08     28.72 o 
   1   7   4      993.33      979.00     18.26 o 
   3   7   4      370.28      390.33     11.55 o 
   5   7   4      607.80      573.35     17.68 o 
   7   7   4      324.92      340.86     15.35 o 
 -12   8   4      170.13      156.20     20.20 o 
 -10   8   4      709.69      608.64     39.72 o 
  -8   8   4      906.32      877.27     46.46 o 
  -6   8   4     1206.18     1159.37     27.28 o 
  -4   8   4       68.36       81.24      4.54 o 
  -2   8   4      478.74      525.23      9.80 o 
   0   8   4      759.25      757.59     20.50 o 
   2   8   4      270.19      275.66     14.31 o 
   4   8   4      137.81      136.65     14.97 o 
   6   8   4      400.52      386.93     15.24 o 
   8   8   4       15.04       19.35      7.56 o 
 -11   9   4      674.03      677.31     42.42 o 
  -9   9   4      196.95      161.59     21.54 o 
  -7   9   4      163.04      181.60     15.15 o 
  -5   9   4      539.39      523.78     11.55 o 
  -3   9   4      994.10      975.55     18.52 o 
  -1   9   4      900.25      830.91     14.57 o 
   1   9   4      782.96      777.73     20.88 o 
   3   9   4      553.86      526.13     19.14 o 
   5   9   4      419.09      405.24     23.66 o 
   7   9   4       84.79       91.92     12.45 o 
 -12  10   4       33.49       28.28     14.14 o 
 -10  10   4      385.07      390.50     34.34 o 
  -8  10   4      843.49      877.27     49.82 o 
  -6  10   4      544.13      498.99     22.81 o 
  -4  10   4      943.12      975.94     18.73 o 
  -2  10   4     1259.91     1124.19     21.28 o 
   0  10   4       46.83       52.14      5.92 o 
   2  10   4     1410.69     1437.34     30.35 o 
   4  10   4       59.78       64.78      9.01 o 
   6  10   4      131.13      146.52     16.13 o 
 -13  11   4       19.66       23.56     14.14 o 
 -11  11   4      299.21      248.44     29.62 o 
  -9  11   4      433.30      389.15     35.68 o 
  -7  11   4       84.20       76.80     11.00 o 
  -5  11   4      327.31      307.50     18.18 o 
  -3  11   4      671.37      707.96     18.15 o 
  -1  11   4      605.95      542.13     16.18 o 
   1  11   4      379.18      371.19     13.75 o 
   3  11   4       32.41       36.32      6.02 o 
   5  11   4      107.32      102.81     10.87 o 
   7  11   4       93.84       83.49     14.72 o 
 -12  12   4      313.77      305.67     33.66 o 
 -10  12   4      131.64      131.29     24.24 o 
  -8  12   4      334.75      292.87     32.32 o 
  -6  12   4      524.32      497.23     24.57 o 
  -4  12   4      277.53      283.78     14.04 o 
  -2  12   4      444.98      431.14     14.45 o 
   0  12   4      506.75      502.78     19.20 o 
   2  12   4      518.05      494.75     16.90 o 
   4  12   4      149.07      151.64     22.73 o 
   6  12   4       86.26       76.34     22.89 o 
 -13  13   4       29.10       18.18     15.49 o 
 -11  13   4       10.72       31.64     16.16 o 
  -9  13   4      128.60      104.36     23.56 o 
  -7  13   4      119.27      139.90     15.18 o 
  -5  13   4      318.56      328.37     24.24 o 
  -3  13   4      453.87      425.30     17.59 o 
  -1  13   4      220.80      211.01     10.96 o 
   1  13   4      108.20       91.40      8.17 o 
   3  13   4       24.19       17.80      5.31 o 
   5  13   4       15.32       18.65      8.34 o 
 -12  14   4      176.01      153.51     28.28 o 
 -10  14   4      620.92      566.89     48.48 o 
  -8  14   4      218.85      220.16     31.64 o 
  -6  14   4      434.34      442.97     24.65 o 
  -4  14   4      536.02      475.83     28.61 o 
  -2  14   4      134.26      128.92     10.61 o 
   0  14   4     1152.59     1131.95     27.48 o 
   2  14   4       97.49      116.94      9.54 o 
   4  14   4      182.17      197.98     18.41 o 
 -11  15   4       44.04       18.18     16.83 o 
  -9  15   4      319.26      335.96     40.40 o 
  -7  15   4      660.71      590.13     30.21 o 
  -5  15   4       64.80       63.82     16.83 o 
  -3  15   4      181.58      209.73     17.96 o 
  -1  15   4       12.56       12.73      8.24 o 
   1  15   4      245.39      236.36     15.17 o 
   3  15   4       17.36       22.81      9.49 o 
 -10  16   4      192.27      224.87     35.68 o 
  -8  16   4      139.08      128.59     28.95 o 
  -6  16   4       98.24       89.15     17.17 o 
  -4  16   4      103.73       98.54     14.68 o 
  -2  16   4       43.93       38.07     10.16 o 
   0  16   4      199.94      252.76     15.34 o 
   2  16   4      196.85      210.03     16.14 o 
  -9  17   4      161.07      168.32     32.99 o 
  -7  17   4      380.90      400.60     45.11 o 
  -5  17   4      351.37      380.97     25.78 o 
  -3  17   4      173.26      196.86     29.29 o 
  -1  17   4      110.69      123.41     15.81 o 
   1  17   4      198.93      209.42     19.90 o 
  -8  18   4       99.25       82.81     26.26 o 
  -6  18   4        5.86        8.19      8.46 o 
  -4  18   4       20.71       34.63     11.31 o 
  -2  18   4       86.50       88.58     14.95 o 
   0  18   4      213.82      238.26     21.17 o 
  -5  19   4       82.10      102.39     16.69 o 
  -3  19   4      296.48      319.12     28.28 o 
 -11   1   5      117.40      112.26      4.92 o 
  -9   1   5      550.32      635.29     11.80 o 
  -7   1   5      944.10      960.97     17.54 o 
  -5   1   5     1386.39     1374.80     18.46 o 
  -3   1   5     3365.11     3313.70     38.84 o 
  -1   1   5      145.68      112.00      4.62 o 
   1   1   5     1780.86     1691.31     24.48 o 
   3   1   5     1056.19     1021.43     19.02 o 
   5   1   5      142.80      140.56      9.52 o 
   7   1   5       45.10       58.43      9.62 o 
 -12   2   5     2431.80     2426.47     76.08 o 
 -10   2   5     1594.58     1599.88     29.64 o 
  -8   2   5     2410.90     2539.11     54.50 o 
  -6   2   5     3548.93     3553.95     45.70 o 
  -4   2   5     1382.37     1407.06     18.98 o 
  -2   2   5       64.58       60.03      3.66 o 
   0   2   5      451.55      457.29      9.93 o 
   2   2   5      218.26      225.36      7.63 o 
   4   2   5       31.98       41.83      4.93 o 
   6   2   5      144.72      150.05     11.73 o 
   8   2   5       36.31       51.26      8.16 o 
 -11   3   5     1088.10     1063.34     26.24 o 
  -9   3   5     3511.06     3455.04     71.11 o 
  -7   3   5     1785.57     1698.32     27.55 o 
  -5   3   5      763.15      696.93     12.89 o 
  -3   3   5     1040.04     1161.35     16.50 o 
  -1   3   5      117.63      121.12      4.82 o 
   1   3   5      474.69      433.98     10.19 o 
   3   3   5     2027.77     1959.14     31.88 o 
   5   3   5      182.00      187.46     10.80 o 
   7   3   5       87.25      110.26     11.62 o 
 -12   4   5     1532.77     1535.73     56.55 o 
 -10   4   5      986.03      922.38     41.07 o 
  -8   4   5     2788.05     2940.83     62.44 o 
  -6   4   5     1816.09     1831.49     26.65 o 
  -4   4   5      492.08      447.16     10.19 o 
  -2   4   5     1256.10     1222.88     17.70 o 
   0   4   5     1024.74      979.38     17.76 o 
   2   4   5      225.79      220.60      8.54 o 
   4   4   5     1385.95     1359.59     29.71 o 
   6   4   5       32.67       24.75      6.12 o 
 -11   5   5     1182.85     1143.21     49.15 o 
  -9   5   5       14.89       20.87      8.08 o 
  -7   5   5      195.78      203.81      7.79 o 
  -5   5   5     2967.51     3050.74     40.98 o 
  -3   5   5     2004.99     2005.03     29.99 o 
  -1   5   5       48.51       60.22      3.71 o 
   1   5   5      240.57      235.54      8.47 o 
   3   5   5      968.88      945.74     23.21 o 
   5   5   5       52.45       35.77      6.01 o 
   7   5   5        1.86        5.51      4.87 o 
 -12   6   5     1082.30     1048.28     47.80 o 
 -10   6   5      539.77      497.55     30.97 o 
  -8   6   5      134.00      119.84     15.49 o 
  -6   6   5     3931.39     3887.69     51.11 o 
  -4   6   5     4819.02     4770.73     77.24 o 
  -2   6   5     2311.45     2217.57     31.07 o 
   0   6   5     1543.20     1501.96     24.32 o 
   2   6   5     2383.82     2298.98     35.63 o 
   4   6   5       88.91      115.59      8.65 o 
   6   6   5      182.66      179.11     14.59 o 
 -13   7   5       33.49       27.60     10.77 o 
 -11   7   5       25.19       30.30     11.45 o 
  -9   7   5        9.96       20.87      9.43 o 
  -7   7   5      288.12      295.05     10.01 o 
  -5   7   5      507.22      527.36     11.42 o 
  -3   7   5      164.38      146.68      7.41 o 
  -1   7   5      310.38      288.67     10.72 o 
   1   7   5      723.94      704.08     15.70 o 
   3   7   5      340.39      313.80     12.99 o 
   5   7   5       91.77      117.99     11.41 o 
   7   7   5      114.21      129.17     13.30 o 
 -12   8   5      155.59      181.78     20.87 o 
 -10   8   5      397.46      400.60     29.62 o 
  -8   8   5      410.95      452.32     18.05 o 
  -6   8   5      549.62      541.97     11.58 o 
  -4   8   5     1506.35     1443.36     31.16 o 
  -2   8   5     1175.70     1162.20     24.34 o 
   0   8   5      436.29      450.18     22.35 o 
   2   8   5      265.01      286.02     12.44 o 
   4   8   5       40.55       45.47      7.81 o 
   6   8   5      201.99      220.13     15.75 o 
 -13   9   5       40.17       10.77     10.10 o 
 -11   9   5      661.83      669.90     41.07 o 
  -9   9   5      850.50      838.90     46.46 o 
  -7   9   5      214.38      240.20     15.69 o 
  -5   9   5     1015.66     1004.62     20.10 o 
  -3   9   5      230.76      206.35      8.02 o 
  -1   9   5      679.73      689.73     18.45 o 
   1   9   5      439.57      438.01     15.12 o 
   3   9   5      212.13      167.50     10.51 o 
   5   9   5       42.45       48.75      8.72 o 
 -12  10   5       75.36       55.88     15.49 o 
 -10  10   5      220.85      246.42     26.93 o 
  -8  10   5       40.13       42.80      8.90 o 
  -6  10   5      830.51      791.75     23.70 o 
  -4  10   5      819.41      799.72     23.48 o 
  -2  10   5      553.72      524.51     15.74 o 
   0  10   5      651.70      637.13     18.40 o 
   2  10   5        2.00       -0.87      3.52 o 
   4  10   5      210.50      252.25     28.30 o 
   6  10   5      113.12       95.33     12.92 o 
 -13  11   5      251.75      263.25     29.62 o 
 -11  11   5      175.29      161.59     24.24 o 
  -9  11   5      270.52      297.59     30.30 o 
  -7  11   5      276.61      226.80     17.14 o 
  -5  11   5     1106.38     1142.29     30.15 o 
  -3  11   5     1028.07      976.61     22.83 o 
  -1  11   5      819.83      774.93     24.78 o 
   1  11   5      330.34      338.62     17.30 o 
   3  11   5      176.73      204.19     14.02 o 
   5  11   5       84.92       66.06     24.58 o 
 -14  12   5      432.65      471.96     39.72 o 
 -12  12   5      249.05      168.32     26.26 o 
 -10  12   5       20.40       22.89     13.47 o 
  -8  12   5        4.88       11.73      6.73 o 
  -6  12   5       31.32       26.31     20.20 o 
  -4  12   5      151.19      138.81     10.65 o 
  -2  12   5      612.84      572.41     17.45 o 
   0  12   5       10.36        6.58      5.05 o 
   2  12   5       80.57       87.99      8.58 o 
   4  12   5      124.23      137.11     15.97 o 
 -13  13   5      295.03      331.92     35.68 o 
 -11  13   5      801.04      773.59     53.19 o 
  -9  13   5      451.88      488.12     43.09 o 
  -7  13   5       64.87       68.03     11.58 o 
  -5  13   5      269.43      245.44     18.85 o 
  -3  13   5      973.03      976.53     28.52 o 
  -1  13   5      488.96      501.21     17.20 o 
   1  13   5      316.20      295.41     16.66 o 
   3  13   5      180.00      221.89     23.71 o 
 -12  14   5       20.88       20.87     15.49 o 
 -10  14   5      237.93      180.44     29.62 o 
  -8  14   5      444.49      491.90     27.34 o 
  -6  14   5      337.75      280.86     21.03 o 
  -4  14   5      630.53      602.43     32.34 o 
  -2  14   5      180.03      184.92     13.27 o 
   0  14   5       13.01       17.89      6.03 o 
   2  14   5       19.49       23.21      6.18 o 
 -11  15   5      197.84      190.54     31.64 o 
  -9  15   5      418.99      431.57     43.76 o 
  -7  15   5     1328.95     1395.61     48.35 o 
  -5  15   5      234.74      201.88     18.60 o 
  -3  15   5      298.44      311.51     16.86 o 
  -1  15   5      146.91      143.21     18.93 o 
   1  15   5      374.02      450.73     21.77 o 
   3  15   5       69.49       70.27     13.89 o 
 -10  16   5      217.92      166.30     31.64 o 
  -8  16   5      502.31      459.17     46.46 o 
  -6  16   5      551.46      529.05     29.43 o 
  -4  16   5       32.19       44.42     16.83 o 
  -2  16   5      225.04      232.97     20.63 o 
   0  16   5      249.97      249.82     16.09 o 
   2  16   5      133.45      127.92     22.22 o 
  -9  17   5      204.62      224.20     35.68 o 
  -7  17   5      113.89      118.13     16.50 o 
  -5  17   5       43.22       42.98     12.27 o 
  -3  17   5       78.76      104.96     26.59 o 
  -1  17   5       10.30        0.23      5.67 o 
  -8  18   5      140.40      108.40     28.95 o 
  -6  18   5       86.89       87.96     15.81 o 
  -4  18   5       88.76       99.31     16.01 o 
  -2  18   5      458.23      529.38     34.34 o 
 -12   0   6     2935.51     3230.91     91.56 o 
 -10   0   6      368.50      368.95     21.54 o 
  -8   0   6     3934.70     3714.89     77.12 o 
  -6   0   6     2725.22     2575.91     44.99 o 
  -4   0   6     2610.37     2758.11     48.34 o 
  -2   0   6      215.42      195.43      8.98 o 
   0   0   6      185.38      239.87     11.31 o 
   2   0   6     1473.38     1443.48     33.68 o 
   4   0   6      371.82      377.22     32.32 o 
   6   0   6       13.39       19.34      7.84 o 
 -11   1   6       71.92       70.63      4.24 o 
  -9   1   6      578.65      580.75     13.30 o 
  -7   1   6      936.15      928.95     16.32 o 
  -5   1   6      900.02      991.66     16.42 o 
  -3   1   6      501.09      474.89      9.76 o 
  -1   1   6      406.52      416.66      9.78 o 
   1   1   6     1429.00     1402.28     23.06 o 
   3   1   6      173.11      155.54      7.40 o 
   5   1   6       18.75       16.16      6.32 o 
 -12   2   6     1026.28     1054.68     18.86 o 
 -10   2   6      190.94      189.55     13.13 o 
  -8   2   6      593.54      568.46     14.48 o 
  -6   2   6     1398.82     1262.69     20.76 o 
  -4   2   6     1608.31     1695.73     27.35 o 
  -2   2   6      355.64      363.52      9.18 o 
   0   2   6     1325.44     1271.57     20.59 o 
   2   2   6      611.94      590.04     14.30 o 
   4   2   6      304.43      296.87     13.37 o 
   6   2   6       42.89       37.09      7.19 o 
 -13   3   6      943.07      907.57     39.72 o 
 -11   3   6      405.39      429.30     16.30 o 
  -9   3   6       42.09       40.79      5.94 o 
  -7   3   6       62.62       86.06      4.58 o 
  -5   3   6      558.43      564.75     14.89 o 
  -3   3   6      747.04      714.51     12.60 o 
  -1   3   6       25.12       20.51      2.85 o 
   1   3   6      692.45      705.74     14.56 o 
   3   3   6       99.46       87.76      6.67 o 
   5   3   6      139.13      147.42     10.63 o 
 -12   4   6      807.46      818.70     37.70 o 
 -10   4   6      402.73      399.96     10.68 o 
  -8   4   6      528.40      506.51     11.14 o 
  -6   4   6     2535.94     2414.77     34.80 o 
  -4   4   6      440.04      411.30      8.42 o 
  -2   4   6      222.15      198.31      8.93 o 
   0   4   6     1181.95     1098.68     20.50 o 
   2   4   6      127.78      140.07      8.76 o 
   4   4   6       34.24       41.26      9.13 o 
   6   4   6      112.03      119.86     12.96 o 
 -13   5   6     2110.38     2198.90     76.08 o 
 -11   5   6      669.50      660.48     35.01 o 
  -9   5   6      452.05      438.39     11.63 o 
  -7   5   6     1013.40     1019.17     18.84 o 
  -5   5   6      968.44      916.83     20.75 o 
  -3   5   6      530.96      510.15     12.56 o 
  -1   5   6     1028.44     1008.17     18.56 o 
   1   5   6      324.69      305.69     13.53 o 
   3   5   6      564.99      568.68     18.30 o 
   5   5   6      183.14      195.47     14.95 o 
 -12   6   6      186.90      333.94     25.58 o 
 -10   6   6       98.86       88.87     14.81 o 
  -8   6   6     2353.91     2350.08     36.06 o 
  -6   6   6      649.84      750.03     16.96 o 
  -4   6   6      802.82      768.91     17.97 o 
  -2   6   6       21.84       20.14      4.37 o 
   0   6   6      113.87      119.51      8.06 o 
   2   6   6       70.46       86.05      8.00 o 
   4   6   6       41.99       51.24      8.50 o 
   6   6   6       64.72       75.03     13.23 o 
 -13   7   6      276.23      304.99     26.26 o 
 -11   7   6       30.25       24.91     10.10 o 
  -9   7   6      611.90      548.72     34.34 o 
  -7   7   6       86.27       76.54      5.88 o 
  -5   7   6     1902.48     1802.95     32.14 o 
  -3   7   6     2089.29     2008.75     35.96 o 
  -1   7   6      708.85      726.36     24.32 o 
   1   7   6      998.87      898.32     26.33 o 
   3   7   6      405.34      435.03     23.27 o 
   5   7   6       45.16       46.87      9.39 o 
 -14   8   6       33.50       41.74     12.79 o 
 -12   8   6       18.46       23.56     10.77 o 
 -10   8   6      372.38      312.40     27.60 o 
  -8   8   6       39.90       34.33      6.03 o 
  -6   8   6      574.17      545.34     14.36 o 
  -4   8   6      297.67      268.86     11.76 o 
  -2   8   6     1263.89     1194.18     34.40 o 
   0   8   6      366.12      308.18     12.74 o 
   2   8   6      122.28      124.86      9.50 o 
   4   8   6       85.70      126.65     12.29 o 
 -13   9   6      428.31      456.48     34.34 o 
 -11   9   6      140.71      152.16     21.54 o 
  -9   9   6      255.48      300.28     28.28 o 
  -7   9   6     1582.23     1518.81     36.14 o 
  -5   9   6     1184.36     1130.75     24.09 o 
  -3   9   6      644.81      638.62     18.27 o 
  -1   9   6       66.50       70.06      6.95 o 
   1   9   6      233.95      205.66     11.27 o 
   3   9   6       86.61      100.29     11.02 o 
   5   9   6       89.30      117.01     12.80 o 
 -14  10   6       20.62       20.20     12.12 o 
 -12  10   6      362.86      383.09     32.99 o 
 -10  10   6      876.86      899.49     51.17 o 
  -8  10   6      961.22     1018.72     53.53 o 
  -6  10   6     1125.68     1096.76     29.46 o 
  -4  10   6      778.10      749.62     19.20 o 
  -2  10   6       23.49       13.17      4.18 o 
   0  10   6       95.39       89.84      8.16 o 
   2  10   6       85.01       90.47      9.06 o 
   4  10   6       40.02       51.67      9.28 o 
 -13  11   6        8.14      -12.12      8.08 o 
 -11  11   6       54.27       43.76     15.49 o 
  -9  11   6       99.80      107.95     13.03 o 
  -7  11   6       62.93       69.05      8.41 o 
  -5  11   6      438.91      462.13     20.25 o 
  -3  11   6      601.80      615.36     18.10 o 
  -1  11   6       22.75       27.43      5.54 o 
   1  11   6       51.36       45.25      7.58 o 
   3  11   6       95.89       90.16     11.14 o 
 -14  12   6      260.52      267.96     30.97 o 
 -12  12   6      116.07       98.30     20.87 o 
 -10  12   6      210.95      218.14     28.28 o 
  -8  12   6      115.43      155.91     15.34 o 
  -6  12   6       68.69       78.87      9.13 o 
  -4  12   6      193.30      180.29     12.20 o 
  -2  12   6      676.06      668.98     19.94 o 
   0  12   6      370.62      418.32     16.16 o 
   2  12   6      128.78      123.07     12.26 o 
 -13  13   6        9.84        4.71     10.77 o 
 -11  13   6      219.02      281.43     32.32 o 
  -9  13   6       21.46       31.81     10.10 o 
  -7  13   6      120.41      126.18     15.03 o 
  -5  13   6       20.30       11.59      8.38 o 
  -3  13   6       29.90       42.31      7.26 o 
  -1  13   6       89.90       79.35     14.31 o 
   1  13   6       15.68       23.67      6.28 o 
   3  13   6        1.35       -1.09      5.67 o 
 -12  14   6      133.28      127.25     25.58 o 
 -10  14   6      765.24      728.48     52.52 o 
  -8  14   6      255.14      225.29     43.43 o 
  -6  14   6      190.11      175.02     17.25 o 
  -4  14   6      334.15      319.55     19.26 o 
  -2  14   6      330.50      339.70     22.77 o 
   0  14   6      250.60      254.67     14.03 o 
   2  14   6      149.23      142.81     14.14 o 
 -13  15   6       35.53       18.85     14.81 o 
 -11  15   6       80.80      100.32     24.91 o 
  -9  15   6      419.36      451.77     43.09 o 
  -7  15   6       43.40       38.17     10.67 o 
  -5  15   6       59.45       58.71      9.46 o 
  -3  15   6      188.53      180.61     13.71 o 
  -1  15   6      108.31      121.44     12.33 o 
   1  15   6      134.08      160.76     13.69 o 
 -10  16   6       17.14        0.00     14.14 o 
  -8  16   6      466.50      437.21     27.82 o 
  -6  16   6      206.17      269.04     25.25 o 
  -4  16   6      134.73      131.81     12.55 o 
  -2  16   6       62.64       51.85      9.47 o 
   0  16   6       60.95       70.20     17.66 o 
  -9  17   6      295.52      303.65     39.72 o 
  -7  17   6      328.61      287.53     37.70 o 
  -5  17   6      296.67      328.49     25.20 o 
  -3  17   6      257.42      273.97     17.71 o 
  -6  18   6       27.08       43.24     12.62 o 
  -4  18   6       65.55       50.56     21.54 o 
 -13   1   7      690.11      705.97     22.84 o 
 -11   1   7      560.52      578.76     21.18 o 
  -9   1   7      466.68      478.88     12.66 o 
  -7   1   7     1629.95     1479.03     23.97 o 
  -5   1   7       74.78       65.13      3.97 o 
  -3   1   7       67.06       68.45      4.27 o 
  -1   1   7      688.25      649.05     13.89 o 
   1   1   7      545.78      553.88     13.46 o 
   3   1   7      170.07      166.12     12.34 o 
   5   1   7      142.62      176.21     12.08 o 
 -12   2   7       32.46       34.68     11.11 o 
 -10   2   7      178.94      175.34      7.36 o 
  -8   2   7       25.15       14.78      2.67 o 
  -6   2   7       51.67       42.51      3.25 o 
  -4   2   7       85.41       79.58      4.80 o 
  -2   2   7       29.55       36.48      3.64 o 
   0   2   7      735.46      714.72     15.04 o 
   2   2   7       41.26       45.84      5.32 o 
   4   2   7       18.73       16.19      5.26 o 
 -13   3   7      957.52      936.52     42.42 o 
 -11   3   7      556.33      550.37     21.09 o 
  -9   3   7     2432.12     2344.75     38.44 o 
  -7   3   7     2108.18     2015.07     30.76 o 
  -5   3   7      268.71      278.18      7.26 o 
  -3   3   7      736.06      741.85     16.81 o 
  -1   3   7      188.96      167.10      6.98 o 
   1   3   7      687.16      649.67     14.65 o 
   3   3   7      211.21      213.19     15.77 o 
   5   3   7       15.26       12.50      7.57 o 
 -14   4   7       57.63       32.99     10.77 o 
 -12   4   7     1127.11     1179.29     32.88 o 
 -10   4   7      115.12      101.33      7.60 o 
  -8   4   7     1817.50     1781.82     28.72 o 
  -6   4   7     2631.03     2611.91     38.46 o 
  -4   4   7     1418.09     1293.53     23.53 o 
  -2   4   7      573.14      517.29     15.08 o 
   0   4   7      332.98      283.71     12.57 o 
   2   4   7      112.15      107.05      8.96 o 
   4   4   7        8.39        5.10      5.84 o 
 -13   5   7      391.59      436.28     28.28 o 
 -11   5   7      363.96      395.18     35.68 o 
  -9   5   7      639.72      619.63     13.36 o 
  -7   5   7      438.09      463.21     11.75 o 
  -5   5   7      437.69      441.85     11.96 o 
  -3   5   7      378.81      370.81     11.39 o 
  -1   5   7      675.00      624.54     29.93 o 
   1   5   7       27.59       31.21      5.96 o 
   3   5   7      250.78      254.95     16.22 o 
 -14   6   7      603.16      563.53     35.01 o 
 -12   6   7      207.90      228.91     22.22 o 
 -10   6   7       66.88       76.75     14.81 o 
  -8   6   7      252.52      250.91      8.24 o 
  -6   6   7     1345.74     1297.82     23.02 o 
  -4   6   7      885.84      828.26     20.09 o 
  -2   6   7     2470.75     2206.57     40.43 o 
   0   6   7      488.22      525.77     17.26 o 
   2   6   7      150.71      168.93     11.03 o 
   4   6   7      176.00      192.50     17.95 o 
 -13   7   7      155.43      126.58     18.85 o 
 -11   7   7      119.27      110.42     17.51 o 
  -9   7   7      499.44      449.36     16.82 o 
  -7   7   7      273.85      327.84     11.00 o 
  -5   7   7      480.00      474.65     14.32 o 
  -3   7   7      631.03      605.20     17.51 o 
  -1   7   7      198.38      191.24     10.57 o 
   1   7   7       19.74       14.27      4.81 o 
   3   7   7       39.97       26.88      7.38 o 
 -14   8   7      282.28      303.65     28.28 o 
 -12   8   7      293.64      333.27     28.95 o 
 -10   8   7     1354.89     1214.58     57.23 o 
  -8   8   7      480.99      450.98     29.49 o 
  -6   8   7     1472.36     1472.19     29.14 o 
  -4   8   7      925.68      884.91     21.76 o 
  -2   8   7      232.10      229.23     12.24 o 
   0   8   7      541.08      544.76     18.20 o 
   2   8   7       91.13      102.75     11.52 o 
 -15   9   7      147.21      138.69     22.22 o 
 -13   9   7      221.76      187.17     23.56 o 
 -11   9   7      364.39      348.75     30.97 o 
  -9   9   7     2694.96     2697.37     55.43 o 
  -7   9   7       98.23       77.42     10.15 o 
  -5   9   7      931.12      872.33     21.44 o 
  -3   9   7      161.66      151.28      9.39 o 
  -1   9   7      121.00      121.94     14.70 o 
   1   9   7       40.50       30.28      8.84 o 
   3   9   7      155.75      173.63     14.82 o 
 -14  10   7      156.31      163.60     23.56 o 
 -12  10   7       91.72      110.42     20.20 o 
 -10  10   7       35.83       51.17     15.49 o 
  -8  10   7      140.86      135.89     10.88 o 
  -6  10   7      571.18      543.68     28.96 o 
  -4  10   7      236.24      218.08     10.93 o 
  -2  10   7       70.69       68.85      7.43 o 
   0  10   7      213.16      219.87     23.32 o 
   2  10   7        5.71        2.47      5.39 o 
 -15  11   7      329.31      312.40     32.32 o 
 -13  11   7      178.34      164.28     24.24 o 
 -11  11   7       31.59       39.72     14.81 o 
  -9  11   7      629.27      648.45     29.33 o 
  -7  11   7      478.28      499.07     25.67 o 
  -5  11   7      251.53      258.30     14.56 o 
  -3  11   7      205.27      222.19     11.69 o 
  -1  11   7      128.39      121.24      9.72 o 
   1  11   7       37.52       24.62      6.14 o 
 -14  12   7       23.68       14.14     12.12 o 
 -12  12   7       72.41       86.18     20.20 o 
 -10  12   7      170.68      128.59     23.56 o 
  -8  12   7      496.60      500.13     33.35 o 
  -6  12   7      466.09      454.46     19.23 o 
  -4  12   7       24.05       23.38      6.30 o 
  -2  12   7        2.94        5.39      4.31 o 
   0  12   7        0.00       -1.67      4.38 o 
 -13  13   7      282.99      253.82     31.64 o 
 -11  13   7      280.96      351.45     36.36 o 
  -9  13   7      293.43      267.06     20.80 o 
  -7  13   7      977.48      998.35     31.17 o 
  -5  13   7      352.21      340.88     17.90 o 
  -3  13   7      619.63      707.09     25.44 o 
  -1  13   7      144.24      138.81     12.65 o 
   1  13   7      156.77      171.15     14.37 o 
 -14  14   7       17.02        3.37     12.79 o 
 -12  14   7      120.59      131.96     26.26 o 
 -10  14   7      242.85      193.90     30.30 o 
  -8  14   7      245.44      273.84     21.56 o 
  -6  14   7      122.43      122.89     15.00 o 
  -4  14   7       68.04       78.22     11.93 o 
  -2  14   7      158.75      167.68     13.85 o 
   0  14   7        8.14       14.67      7.17 o 
 -11  15   7      681.04      730.50     54.53 o 
  -9  15   7       45.11       41.06     11.66 o 
  -7  15   7      197.13      238.41     20.86 o 
  -5  15   7       87.03      115.32     13.92 o 
  -3  15   7       42.39       24.57      7.26 o 
  -1  15   7      112.09      116.23     27.71 o 
 -10  16   7      177.52      232.28     35.01 o 
  -8  16   7       52.80       37.00     11.48 o 
  -6  16   7      102.34      124.96     17.25 o 
  -4  16   7      124.60      113.88     12.88 o 
  -2  16   7        5.82       11.40      6.43 o 
  -9  17   7      148.67      225.73     22.65 o 
  -7  17   7       90.77       93.61     27.94 o 
  -5  17   7       46.70       29.57     17.13 o 
 -14   0   8      824.13      822.74     38.38 o 
 -12   0   8      466.04      531.88     30.30 o 
 -10   0   8     1131.80     1100.97     32.28 o 
  -8   0   8       13.34       17.50      4.13 o 
  -6   0   8      919.90      890.26     22.81 o 
  -4   0   8      834.15      802.25     21.89 o 
  -2   0   8     3178.51     3039.66     57.76 o 
   0   0   8      557.61      552.98     19.64 o 
   2   0   8      341.69      364.47     16.89 o 
 -13   1   8       35.44       35.03      6.89 o 
 -11   1   8      224.27      226.75      9.00 o 
  -9   1   8      397.68      391.17     14.77 o 
  -7   1   8      284.00      276.20      7.94 o 
  -5   1   8      538.11      556.98     12.01 o 
  -3   1   8     1560.72     1471.06     23.45 o 
  -1   1   8       18.70       14.60      3.61 o 
   1   1   8        4.77       -0.42      2.85 o 
   3   1   8       41.44       38.58      8.48 o 
 -14   2   8      248.95      249.11     20.87 o 
 -12   2   8      279.42      271.86     15.21 o 
 -10   2   8      350.07      333.77     10.92 o 
  -8   2   8     1141.03     1145.48     23.05 o 
  -6   2   8      808.17      745.33     15.04 o 
  -4   2   8      200.02      183.95      6.99 o 
  -2   2   8       60.34       75.67      6.30 o 
   0   2   8      391.22      409.16     13.61 o 
   2   2   8       20.96       20.57      5.92 o 
 -13   3   8       19.38        9.26      4.69 o 
 -11   3   8      754.50      728.97     17.30 o 
  -9   3   8      223.15      223.49      8.37 o 
  -7   3   8     1404.71     1331.14     26.47 o 
  -5   3   8      291.43      299.16     10.31 o 
  -3   3   8      452.99      402.17     12.48 o 
  -1   3   8      169.99      161.57      8.81 o 
   1   3   8       76.87       62.01      7.50 o 
   3   3   8       17.63       32.77      8.02 o 
 -14   4   8      145.57      169.66     19.52 o 
 -12   4   8      264.81      264.66     23.90 o 
 -10   4   8      217.69      217.69      8.92 o 
  -8   4   8     1505.48     1463.57     25.51 o 
  -6   4   8      521.96      491.96     13.19 o 
  -4   4   8      617.71      562.56     14.96 o 
  -2   4   8       16.97        8.86      3.45 o 
   0   4   8      108.95      119.46      9.35 o 
   2   4   8      201.55      228.64     15.54 o 
 -15   5   8      273.19      322.50     26.26 o 
 -13   5   8      288.54      259.29     35.68 o 
 -11   5   8      347.74      308.52     13.32 o 
  -9   5   8      766.20      713.57     18.05 o 
  -7   5   8      696.87      677.04     15.88 o 
  -5   5   8     1255.72     1150.64     22.80 o 
  -3   5   8      893.70      888.65     22.02 o 
  -1   5   8      399.45      382.83     14.77 o 
   1   5   8      182.96      194.96     12.07 o 
   3   5   8      149.41      139.13     23.27 o 
 -14   6   8        5.26        8.08      8.08 o 
 -12   6   8      467.24      412.04     30.30 o 
 -10   6   8      177.57      152.50     12.73 o 
  -8   6   8      375.91      370.65     11.08 o 
  -6   6   8       59.00       65.06      5.60 o 
  -4   6   8      697.14      647.66     18.68 o 
  -2   6   8      105.66       92.60      9.43 o 
   0   6   8       36.67       34.46      6.46 o 
   2   6   8       29.88       24.12      8.44 o 
 -15   7   8      568.60      669.23     39.72 o 
 -13   7   8     1000.94     1119.65     53.86 o 
 -11   7   8       54.20       57.23     14.81 o 
  -9   7   8      382.91      412.97     16.55 o 
  -7   7   8      369.97      346.56     12.46 o 
  -5   7   8     1122.10     1088.03     32.26 o 
  -3   7   8      122.50      119.62      8.81 o 
  -1   7   8      467.51      504.06     17.73 o 
   1   7   8      297.43      335.18     25.36 o 
 -14   8   8        0.18       -0.67      8.75 o 
 -12   8   8      267.53      294.89     28.95 o 
 -10   8   8      544.68      521.73     27.44 o 
  -8   8   8      138.36      152.47     10.94 o 
  -6   8   8      812.12      807.76     20.59 o 
  -4   8   8       49.26       32.89      9.13 o 
  -2   8   8       11.58       14.94      4.99 o 
   0   8   8       92.86      104.59     10.47 o 
   2   8   8       11.88       19.03     10.59 o 
 -15   9   8      110.46       81.47     18.85 o 
 -13   9   8       79.09       96.28     19.52 o 
 -11   9   8      434.20      422.14     33.66 o 
  -9   9   8      391.03      401.06     17.34 o 
  -7   9   8      580.91      579.71     21.08 o 
  -5   9   8      524.32      515.44     16.70 o 
  -3   9   8      549.89      526.31     17.90 o 
  -1   9   8      225.62      241.34     13.33 o 
   1   9   8       15.35       30.91      8.90 o 
 -14  10   8       34.28       47.80     16.16 o 
 -12  10   8      454.04      466.58     37.03 o 
 -10  10   8       25.72       52.50     20.53 o 
  -8  10   8      687.72      693.79     23.88 o 
  -6  10   8      339.08      320.70     16.22 o 
  -4  10   8      547.11      540.28     17.88 o 
  -2  10   8      286.99      277.30     14.01 o 
   0  10   8       73.27       84.76     10.52 o 
 -15  11   8      127.00      129.27     23.56 o 
 -13  11   8        3.27        0.00     11.45 o 
 -11  11   8      146.46      140.71     24.24 o 
  -9  11   8      155.82      159.46     12.65 o 
  -7  11   8       68.53       73.01     12.13 o 
  -5  11   8      177.87      189.72     13.29 o 
  -3  11   8       49.95       48.55      7.14 o 
  -1  11   8        1.66        1.25      4.43 o 
 -14  12   8      213.20      224.87     30.30 o 
 -12  12   8      955.75      849.00     55.21 o 
 -10  12   8      223.85      206.51     22.55 o 
  -8  12   8      170.22      162.00     13.11 o 
  -6  12   8       67.16       66.06      9.49 o 
  -4  12   8      299.34      359.77     18.25 o 
  -2  12   8       75.32       79.42     10.61 o 
   0  12   8      231.90      272.31     15.40 o 
 -13  13   8       97.72       87.53     22.22 o 
 -11  13   8       60.84       45.11     16.83 o 
  -9  13   8        8.69       14.41      7.84 o 
  -7  13   8      165.41      166.83     13.64 o 
  -5  13   8      117.94      135.65     21.34 o 
  -3  13   8       18.12       28.55      7.34 o 
  -1  13   8        2.34        2.87      5.80 o 
 -12  14   8       29.29       15.49     14.81 o 
 -10  14   8      515.80      483.66     28.56 o 
  -8  14   8      240.44      231.99     16.39 o 
  -6  14   8      451.27      486.67     25.73 o 
  -4  14   8       48.53       46.54      8.79 o 
  -2  14   8       44.17       32.73      9.74 o 
 -11  15   8       55.24       57.90     20.20 o 
  -9  15   8      313.29      330.36     24.83 o 
  -7  15   8       68.27       79.23     10.96 o 
  -5  15   8      128.59      159.83     18.63 o 
 -10  16   8      255.48      278.33     31.31 o 
  -8  16   8       45.12       54.01     13.42 o 
  -6  16   8       96.84      118.91     13.46 o 
 -15   1   9      307.50      301.63     24.24 o 
 -13   1   9       95.56       86.99     10.23 o 
 -11   1   9      806.49      775.55     18.90 o 
  -9   1   9     1201.31     1142.96     21.84 o 
  -7   1   9     1283.39     1172.81     22.82 o 
  -5   1   9      558.64      539.68     19.16 o 
  -3   1   9      552.61      514.09     15.03 o 
  -1   1   9       44.77       41.33      6.09 o 
   1   1   9      141.41      162.98     11.76 o 
 -14   2   9       73.56       74.67      9.68 o 
 -12   2   9      159.79      160.00      8.32 o 
 -10   2   9      543.41      543.25     15.56 o 
  -8   2   9      113.93      123.36      7.09 o 
  -6   2   9      537.27      523.17     18.72 o 
  -4   2   9      342.51      345.68     12.23 o 
  -2   2   9      142.28      150.59      8.91 o 
   0   2   9       20.82       14.89      4.66 o 
 -15   3   9      307.80      322.50     26.26 o 
 -13   3   9      344.26      361.97     18.49 o 
 -11   3   9      115.52      121.99      7.68 o 
  -9   3   9     1074.54     1039.53     20.76 o 
  -7   3   9      626.44      602.28     15.38 o 
  -5   3   9      147.02      141.73      8.10 o 
  -3   3   9      126.35      161.78      9.01 o 
  -1   3   9       96.86       90.62      7.63 o 
   1   3   9      148.80      207.11     16.44 o 
 -14   4   9      250.98      245.47     16.00 o 
 -12   4   9      227.24      238.03     12.88 o 
 -10   4   9       72.51       62.27      5.38 o 
  -8   4   9      683.98      684.30     16.51 o 
  -6   4   9      966.82      919.79     20.31 o 
  -4   4   9       67.69       56.03      6.01 o 
  -2   4   9      476.95      451.86     14.70 o 
   0   4   9      247.74      285.12     14.71 o 
 -15   5   9       11.55       -2.69      8.75 o 
 -13   5   9        1.40       -0.78      4.36 o 
 -11   5   9       86.18       86.46      8.52 o 
  -9   5   9      240.18      248.62      9.69 o 
  -7   5   9      161.65      155.47     11.30 o 
  -5   5   9       89.66      103.99      7.97 o 
  -3   5   9        2.58        1.66      3.28 o 
  -1   5   9      141.52      162.85     11.10 o 
   1   5   9      184.15      234.34     16.44 o 
 -16   6   9      473.43      525.15     36.36 o 
 -14   6   9      252.13      337.98     30.30 o 
 -12   6   9      455.65      444.98     21.47 o 
 -10   6   9      270.69      266.36     11.67 o 
  -8   6   9       71.95       73.22      6.10 o 
  -6   6   9      511.26      521.92     14.87 o 
  -4   6   9      391.22      382.92     14.86 o 
  -2   6   9      307.25      340.98     19.75 o 
   0   6   9      138.81      160.87     11.86 o 
 -15   7   9       92.92      109.07     19.52 o 
 -13   7   9      503.05      534.58     37.03 o 
 -11   7   9      365.07      348.68     21.88 o 
  -9   7   9       98.33       87.54      9.31 o 
  -7   7   9       96.21      109.52      8.26 o 
  -5   7   9        6.97        6.60      3.83 o 
  -3   7   9       59.25       66.79      7.69 o 
  -1   7   9        5.08        4.08      5.25 o 
 -16   8   9      317.65      362.89     32.32 o 
 -14   8   9      648.42      737.91     45.11 o 
 -12   8   9       93.71      116.48     20.20 o 
 -10   8   9       18.35        7.07      8.49 o 
  -8   8   9     1365.97     1306.06     34.57 o 
  -6   8   9      259.14      265.38     12.59 o 
  -4   8   9      505.77      521.94     18.02 o 
  -2   8   9      205.61      214.31     17.10 o 
   0   8   9      367.66      393.21     21.18 o 
 -15   9   9       81.08       66.65     18.85 o 
 -13   9   9      400.83      411.37     34.34 o 
 -11   9   9       17.71       15.54      5.57 o 
  -9   9   9      489.14      480.05     19.86 o 
  -7   9   9      278.30      270.39     15.29 o 
  -5   9   9      231.09      237.95     12.53 o 
  -3   9   9       62.40       62.54      7.98 o 
  -1   9   9       90.01      149.92     11.76 o 
 -16  10   9      181.47      203.33     27.60 o 
 -14  10   9      134.66      117.15     21.54 o 
 -12  10   9      750.95      833.51     51.17 o 
 -10  10   9      326.60      287.94     18.46 o 
  -8  10   9       94.93      114.63     10.93 o 
  -6  10   9      182.94      190.03     13.56 o 
  -4  10   9       75.63       86.13     10.49 o 
  -2  10   9       88.96      110.29     10.57 o 
 -15  11   9      129.73      107.05     22.89 o 
 -13  11   9      172.99      212.75     29.62 o 
 -11  11   9      747.79      751.41     46.12 o 
  -9  11   9      258.66      279.11     16.56 o 
  -7  11   9      397.68      472.76     20.83 o 
  -5  11   9      238.17      239.50     24.01 o 
  -3  11   9       69.33       48.51      9.16 o 
 -14  12   9       20.83       11.45     14.14 o 
 -12  12   9      208.96      210.06     29.62 o 
 -10  12   9        1.90       -3.65      4.65 o 
  -8  12   9      133.54      131.30     15.55 o 
  -6  12   9        9.04        1.76      4.85 o 
  -4  12   9        5.77        5.02      5.73 o 
 -13  13   9      182.77      204.67     30.30 o 
 -11  13   9      211.28      194.52     27.60 o 
  -9  13   9      154.69      188.26     15.17 o 
  -7  13   9       88.15      114.66     12.33 o 
  -5  13   9      161.48      147.96     13.80 o 
 -12  14   9       18.95       11.45     12.79 o 
 -10  14   9       30.08       31.89     15.15 o 
  -8  14   9       54.56       56.90     10.17 o 
  -6  14   9       15.96       10.03      6.52 o 
  -9  15   9       45.55       56.86     15.15 o 
  -7  15   9      241.94      289.74     19.14 o 
 -14   0  10      744.43      849.67     44.44 o 
 -12   0  10      376.05      412.47     27.60 o 
 -10   0  10      405.11      435.23     21.36 o 
  -8   0  10     1531.06     1413.57     55.54 o 
  -6   0  10      135.66      136.48     23.90 o 
  -4   0  10      239.72      213.77     17.85 o 
  -2   0  10      310.95      330.10     23.31 o 
 -15   1  10       72.79       57.59     16.83 o 
 -13   1  10      269.78      242.79     10.67 o 
 -11   1  10        4.28       -1.00      3.21 o 
  -9   1  10      479.00      494.73     14.56 o 
  -7   1  10      219.31      218.49     13.70 o 
  -5   1  10       17.18       20.41      5.52 o 
  -3   1  10        3.29        1.97      4.13 o 
  -1   1  10       38.65       25.53      6.80 o 
 -16   2  10      331.48      352.12     28.95 o 
 -14   2  10       81.58      103.44     11.87 o 
 -12   2  10      272.50      266.27     11.32 o 
 -10   2  10      412.43      418.13     14.21 o 
  -8   2  10      595.62      569.88     16.79 o 
  -6   2  10      863.00      831.42     20.66 o 
  -4   2  10        0.63        1.27      3.30 o 
  -2   2  10      235.38      266.87     14.72 o 
 -15   3  10      314.66      335.29     22.89 o 
 -13   3  10       81.77       78.09      8.51 o 
 -11   3  10      217.98      218.87     10.54 o 
  -9   3  10     1685.97     1621.97     33.13 o 
  -7   3  10      774.21      793.87     21.49 o 
  -5   3  10      354.29      351.78     13.24 o 
  -3   3  10      221.14      227.18     13.49 o 
  -1   3  10      103.38      122.04     10.83 o 
 -16   4  10       33.76       62.61     16.16 o 
 -14   4  10      204.53      189.20     19.19 o 
 -12   4  10       90.52      101.97      9.44 o 
 -10   4  10      394.17      407.70     12.96 o 
  -8   4  10      130.56      127.97      8.22 o 
  -6   4  10        9.74        5.25      3.35 o 
  -4   4  10      109.47       99.50      9.28 o 
  -2   4  10      186.82      206.33     19.83 o 
 -15   5  10      397.49      378.38     32.99 o 
 -13   5  10       47.92       52.80      8.50 o 
 -11   5  10      258.87      278.98     16.45 o 
  -9   5  10       86.31       84.47      6.81 o 
  -7   5  10      101.86      114.48      7.95 o 
  -5   5  10      327.11      353.15     13.41 o 
  -3   5  10      277.27      303.15     14.96 o 
  -1   5  10      227.90      260.25     23.41 o 
 -16   6  10      107.95      148.12     22.89 o 
 -14   6  10       81.34       97.90     18.18 o 
 -12   6  10      362.02      384.37     17.27 o 
 -10   6  10      171.07      184.75     10.87 o 
  -8   6  10      771.11      736.15     18.61 o 
  -6   6  10       80.85       69.88      7.73 o 
  -4   6  10      114.13      126.07     14.09 o 
  -2   6  10        3.98       -0.95      4.56 o 
 -15   7  10      210.41      231.61     27.60 o 
 -13   7  10      471.80      471.29     37.03 o 
 -11   7  10      112.75      121.67     10.85 o 
  -9   7  10      541.44      553.26     21.53 o 
  -7   7  10       70.76       44.93      7.81 o 
  -5   7  10      311.24      279.82     13.90 o 
  -3   7  10      426.05      468.37     18.47 o 
 -16   8  10       89.14       94.93     20.87 o 
 -14   8  10        5.66       -1.35      9.43 o 
 -12   8  10      104.09       96.83     12.93 o 
 -10   8  10      145.11      188.47     13.49 o 
  -8   8  10      376.10      338.30     17.49 o 
  -6   8  10       75.15       58.12     14.18 o 
  -4   8  10       71.45       68.68      9.43 o 
  -2   8  10       24.85       29.48      8.92 o 
 -15   9  10       29.16       30.30     15.49 o 
 -13   9  10      176.92      212.08     27.60 o 
 -11   9  10      373.13      389.56     18.75 o 
  -9   9  10      184.90      193.82     17.28 o 
  -7   9  10      216.79      192.43     15.58 o 
  -5   9  10       39.08       42.61      8.07 o 
  -3   9  10       80.12       79.81      9.38 o 
 -16  10  10       47.26       39.05     17.51 o 
 -14  10  10       78.04       63.29     19.52 o 
 -12  10  10      302.15      320.48     33.66 o 
 -10  10  10      220.01      225.83     16.57 o 
  -8  10  10      235.94      256.54     16.46 o 
  -6  10  10      127.73      147.57     21.87 o 
  -4  10  10      299.60      325.48     19.59 o 
 -15  11  10      313.05      322.50     35.01 o 
 -13  11  10        6.75       -4.04     10.77 o 
 -11  11  10       49.09       45.16      8.64 o 
  -9  11  10       22.35       16.67      6.78 o 
  -7  11  10       11.64        7.77      5.69 o 
  -5  11  10       12.07       12.27      6.40 o 
 -14  12  10      205.90      232.95     31.64 o 
 -12  12  10      280.45      373.67     38.38 o 
 -10  12  10      127.06      148.62     16.62 o 
  -8  12  10       91.72       75.33     10.95 o 
  -6  12  10      302.70      319.97     19.15 o 
 -11  13  10      112.95      106.86     16.58 o 
  -9  13  10        1.92       -4.67      4.76 o 
  -7  13  10       76.89       55.65     12.78 o 
 -15   1  11      204.36      202.12     16.66 o 
 -13   1  11      271.72      278.02     12.29 o 
 -11   1  11      917.02      909.48     23.80 o 
  -9   1  11      400.67      400.20     15.81 o 
  -7   1  11      249.21      268.36     13.93 o 
  -5   1  11      320.68      356.00     16.65 o 
  -3   1  11      245.46      270.44     15.52 o 
 -16   2  11      143.87      166.19     14.99 o 
 -14   2  11      169.69      200.14     12.76 o 
 -12   2  11      286.22      271.74     16.09 o 
 -10   2  11      163.89      192.34     11.28 o 
  -8   2  11       82.55       92.74      9.07 o 
  -6   2  11       36.04       46.93      7.19 o 
  -4   2  11       58.17       69.60      9.08 o 
 -15   3  11       52.47       51.74     10.23 o 
 -13   3  11       44.51       52.91      8.11 o 
 -11   3  11       34.02       26.47      6.59 o 
  -9   3  11      664.20      720.61     18.74 o 
  -7   3  11       39.95       47.63      7.17 o 
  -5   3  11      192.41      190.35     17.01 o 
  -3   3  11      112.39      142.65     11.93 o 
 -16   4  11       98.20      116.48     20.20 o 
 -14   4  11       46.70       67.11      8.60 o 
 -12   4  11       87.24       97.05     10.31 o 
 -10   4  11      230.32      247.88     15.94 o 
  -8   4  11       73.11       73.85      7.18 o 
  -6   4  11       47.23       54.44      6.71 o 
  -4   4  11      190.56      234.10     14.19 o 
 -17   5  11       22.35       13.47     13.47 o 
 -15   5  11       41.23       38.70      9.06 o 
 -13   5  11       97.41      106.31     10.78 o 
 -11   5  11        8.87        9.79      4.60 o 
  -9   5  11       77.83       81.47      8.48 o 
  -7   5  11       31.50       25.08      5.32 o 
  -5   5  11       32.16       32.76      5.74 o 
 -16   6  11      143.02      146.10     23.56 o 
 -14   6  11      327.34      337.61     20.99 o 
 -12   6  11      582.93      601.81     22.86 o 
 -10   6  11      204.00      188.41     13.73 o 
  -8   6  11      167.70      142.37     10.45 o 
  -6   6  11       31.24       16.75      5.30 o 
  -4   6  11       16.56       11.02      5.89 o 
 -17   7  11       73.46       87.53     20.20 o 
 -15   7  11       59.96       57.23     18.18 o 
 -13   7  11       93.56       73.45     23.23 o 
 -11   7  11       83.56      110.90     11.09 o 
  -9   7  11       13.56        2.20      5.04 o 
  -7   7  11       94.96      125.80     11.89 o 
  -5   7  11       84.04       93.04     11.70 o 
 -16   8  11      613.05      624.80     46.46 o 
 -14   8  11      105.43       94.93     21.54 o 
 -12   8  11      189.50      211.31     15.09 o 
 -10   8  11      171.20      170.19     13.43 o 
  -8   8  11       47.34       28.93      7.64 o 
  -6   8  11      304.67      368.41     19.78 o 
 -15   9  11      231.41      248.44     31.64 o 
 -13   9  11       47.56       49.57     11.65 o 
 -11   9  11       35.70       36.99      9.53 o 
  -9   9  11      170.91      189.35     25.11 o 
  -7   9  11       39.46       21.34      7.35 o 
 -14  10  11       45.74       57.90     19.52 o 
 -12  10  11      263.39      266.38     20.05 o 
 -10  10  11      106.30      111.10     12.36 o 
  -8  10  11      118.02      134.09     13.35 o 
 -13  11  11      251.19      296.24     35.01 o 
 -11  11  11      316.21      317.72     19.01 o 
  -9  11  11      154.43      166.56     14.65 o 
 -16   0  12      224.23      269.31     28.28 o 
 -14   0  12       98.65       86.18     18.85 o 
 -12   0  12       98.23      103.50     32.65 o 
 -10   0  12      128.93      160.63     22.22 o 
  -8   0  12      226.73      194.62     18.07 o 
  -6   0  12      157.05      224.72     47.47 o 
 -17   1  12       74.18       82.52     13.09 o 
 -15   1  12       41.96       34.52      9.68 o 
 -13   1  12        7.86       -1.24      4.72 o 
 -11   1  12      196.65      195.09     11.83 o 
  -9   1  12        0.83        1.82      4.27 o 
  -7   1  12       14.28       16.83      5.95 o 
 -16   2  12       14.25       13.36      7.84 o 
 -14   2  12      101.48      122.25     11.29 o 
 -12   2  12      590.24      578.30     23.16 o 
 -10   2  12      338.98      367.19     16.10 o 
  -8   2  12      148.49      169.52     12.25 o 
  -6   2  12      236.43      271.79     15.64 o 
 -17   3  12       46.50       41.74     16.16 o 
 -15   3  12      114.64      114.44     11.07 o 
 -13   3  12      526.55      562.43     22.56 o 
 -11   3  12      339.76      375.13     19.26 o 
  -9   3  12      166.06      177.10     13.71 o 
  -7   3  12      260.41      288.50     15.65 o 
 -16   4  12        9.09       11.09      8.75 o 
 -14   4  12        3.24       -1.33      4.72 o 
 -12   4  12      426.74      459.78     20.83 o 
 -10   4  12      137.18      123.30     14.94 o 
  -8   4  12       28.21       30.01      6.88 o 
  -6   4  12       35.25       31.96      7.38 o 
 -17   5  12       84.11       84.16     20.87 o 
 -15   5  12       87.58       94.46     13.71 o 
 -13   5  12      632.98      639.69     24.62 o 
 -11   5  12      145.72      138.22     10.82 o 
  -9   5  12      109.59      106.82     10.69 o 
  -7   5  12       52.63       63.72      8.74 o 
 -16   6  12       23.51       29.62     15.49 o 
 -14   6  12       38.38       45.95      8.83 o 
 -12   6  12      205.76      223.61     12.94 o 
 -10   6  12       41.06       31.85      6.62 o 
  -8   6  12       27.20       25.41      6.45 o 
 -15   7  12      289.38      312.40     34.34 o 
 -13   7  12      153.55      140.65     17.17 o 
 -11   7  12      147.90      170.93     17.32 o 
  -9   7  12      105.78      122.51     12.77 o 
 -14   8  12       17.29       17.71      9.20 o 
 -12   8  12      268.45      255.93     16.89 o 
 -10   8  12        2.37        4.65      5.69 o 
 -13   9  12       51.52       42.54     11.66 o 
 -11   9  12       91.98       95.66     12.06 o 
 -15   1  13      197.14      239.89     20.71 o 
 -13   1  13      129.71      159.69     23.20 o 
 -11   1  13      157.77      172.16     12.18 o 
  -9   1  13      140.95      170.80     12.92 o 
 -16   2  13      116.44      133.69     16.42 o 
 -14   2  13       93.67       78.71     10.80 o 
 -12   2  13       57.07       50.63      9.31 o 
 -10   2  13       89.83      101.48     10.28 o 
 -15   3  13       99.38       89.98     21.21 o 
 -13   3  13      115.64      108.19     15.34 o 
 -11   3  13       83.41       83.50     11.72 o 
 -14   4  13      180.84      179.05     16.81 o 
 -12   4  13      228.30      221.65     16.40 o 
 -10   4  13       79.24      105.40     13.18 o 
 -13   5  13       14.49       15.28      6.93 o 
 -11   5  13       28.09       29.51      8.30 o 
                                                 
